# Supplementary material for: Genetically Predicted Gut Microbiota and Host Metabolites Mediate the Causal Link Between Dietary Factors and Acute Myeloid Leukemia
Source: Food Sci Nutr. 2025 Jun 23;13(6):e70456. doi: 10.1002/fsn3.70456 (PMC12183468; doi:10.1002/fsn3.70456)
Supplement: Supplementary file 2 — Table S1. STROBE‐MR checklist of recommended items to address in reports of Mendelian randomization studies. Table S2. Detailed information of questionnaire contents for 20 dietary habbits. Table S3. Characteristics of dietary patterns genetic instrumental variables at the genome‐wide significance level. Table S4. Characteristics of 412 gut microbiota genetic instrumental variables (1e‐05). Table S5. Characteristics of 233 circulating metabolites genetic instrumental variables at the genome‐wide significance level. Table S6. Characteristics of AML genetic instrumental variables (1e‐05). Table S7. Detailed results of MR analysis for causal effects of dietary factors on AML. Table S8. Detailed results of sensitivity analysis for causal effects of dietary factors on AML. Table S9. Detailed results of reverse MR analysis for causal effects of AML on dietary factors. Table S10. Detailed results of MR analysis for causal effects of dietary factors on gut microbiota as potential mediators. Table S11. Detailed results of sensitivity analysis for causal effects of dietary factors on gut microbiota as potential mediators. Table S12. Detailed results of MR analysis for causal effects of dietary factors on circulating metabolites as potential mediators. Table S13. Detailed results of sensitivity analysis for causal effects of dietary factors on circulating metabolites as potential mediators. Table S14. Detailed results of MR analysis for causal effects of gut microbiota on AML. Table S15. Detailed results of sensitivity analysis for causal effects of gut microbiota on AML. Table S16. Detailed results of MR analysis for causal effects of circulating metabolites on AML. Table S17. Detailed results of sensitivity analysis for causal effects of circulating metabolites on AML. [file FSN3-13-e70456-s001.xls]

## Sheet: Navigation page
Table of contents		Table S1. STROBE-MR checklist of recommended items to address in reports of Mendelian randomization studies
		Table S2. Detailed information of questionnaire contents for 20 dietary habbits
		Table S3. Characteristics of dietary patterns genetic instrumental variables at the genome-wide significance level
		Table S4. Characteristics of 412 gut microbiota genetic instrumental variables (1e-05)
		Table S5. Characteristics of 233 circulating metabolites genetic instrumental variables at the genome-wide significance level
		Table S6. Characteristics of AML genetic instrumental variables (1e-05)
		Table S7. Detailed results of MR analysis for causal effects of dietary factors on AML
		Table S8. Detailed results of sensitivity analysis for causal effects of dietary factors on AML
		Table S9. Detailed results of reverse MR analysis for causal effects of AML on dietary factors
		Table S10. Detailed results of MR analysis for causal effects of dietary factors on gut microbiota as potential mediators
		Table S11. Detailed results of sensitivity analysis for causal effects of dietary factors on gut microbiota as potential mediators
		Table S12. Detailed results of MR analysis for causal effects of dietary factors on circulating metabolites as potential mediators
		Table S13. Detailed results of sensitivity analysis for causal effects of dietary factors on circulating metabolites as potential mediators
		Table S14. Detailed results of MR analysis for causal effects of gut microbiota on AML
		Table S15. Detailed results of sensitivity analysis for causal effects of gut microbiota on AML
		Table S16. Detailed results of MR analysis for causal effects of circulating metabolites on AML
		Table S17. Detailed results of sensitivity analysis for causal effects of circulating metabolites on AML

## Sheet: Table S1
Table S1. STROBE-MR checklist of recommended items to address in reports of Mendelian randomization studies
Item No.	Section	Checklist item	Page No.	Relevant text from manuscript
1	TITLE and ABSTRACT	Indicate Mendelian randomization (MR) as the study’s design in the title and/or the abstract if that is a main purpose of the study	1-2	Title and abstract
	INTRODUCTION
2	Background	Explain the scientific background and rationale for the reported study. What is the exposure? Is a potential causal relationship between exposure and outcome plausible? Justify why MR is a helpful method to address the study question	3	Introduction
3	Objectives	State specific objectives clearly, including pre-specified causal hypotheses (if any). State that MR is a method that, under specific assumptions, intends to estimate causal effects	3-4	Introduction
	METHODS
4	Study design and data sources	Present key elements of the study design early in the article. Consider including a table listing sources of data for all phases of the study. For each data source contributing to the analysis, describe the following:	4-5	Methods; Figure 1; Table 1
	a)	Setting: Describe the study design and the underlying population, if possible. Describe the setting, locations, and relevant dates, including periods of recruitment, exposure, follow-up, and data collection, when available.	4	Methods, "Data sources"
	b)	Participants: Give the eligibility criteria, and the sources and methods of selection of participants. Report the sample size, and whether any power or sample size calculations were carried out prior to the main analysis	4-5	Methods, "Data Sources" and "Selection of Genetic Instruments"
	c)	Describe measurement, quality control and selection of genetic variants	4-5	Methods, "Data Sources" and "Selection of Genetic Instruments"
	d)	For each exposure, outcome, and other relevant variables, describe methods of assessment and diagnostic criteria for diseases	4	Methods, "Data sources"
	e)	Provide details of ethics committee approval and participant informed consent, if relevant	4	Methods, "Data sources"
5	Assumptions	Explicitly state the three core IV assumptions for the main analysis (relevance, independence and exclusion restriction) as well assumptions for any additional or sensitivity analysis	4	Methods, "Study design"
6	Statistical methods: main analysis	Describe statistical methods and statistics used	5-6	Methods
	a)	Describe how quantitative variables were handled in the analyses (i.e., scale, units, model)	5-6	Methods
	b)	Describe how genetic variants were handled in the analyses and, if applicable, how their weights were selected	5-6	Methods
	c)	Describe the MR estimator (e.g. two-stage least squares, Wald ratio) and related statistics. Detail the included covariates and, in case of two-sample MR, whether the same covariate set was used for adjustment in the two samples	5-6	Methods
	d)	Explain how missing data were addressed	-	N/A
	e)	If applicable, indicate how multiple testing was addressed	-	N/A
7	Assessment of assumptions	Describe any methods or prior knowledge used to assess the assumptions or justify their validity	6	Methods, "Sensitivity analysis"
8	Sensitivity analyses and additional analyses	Describe any sensitivity analyses or additional analyses performed (e.g. comparison of effect estimates from different approaches, independent replication, bias analytic techniques, validation of instruments, simulations)	6	Methods
9	Software and pre-registration
	a)	Name statistical software and package(s), including version and settings used	6	Methods, "Data analysis"
	b)	State whether the study protocol and details were pre-registered (as well as when and where)	-	N/A
	RESULTS
10	Descriptive data
	a)	Report the numbers of individuals at each stage of included studies and reasons for exclusion. Consider use of a flow diagram	-	N/A
	b)	Report summary statistics for phenotypic exposure(s), outcome(s), and other relevant variables (e.g. means, SDs, proportions)	-	Supplementary Tables S3-6
	c)	If the data sources include meta-analyses of previous studies, provide the assessments of heterogeneity across these studies	-	N/A
	d)	For two-sample MR:	6	Results, “ Genetic instruments for exposures”
		i. Provide justification of the similarity of the genetic variant-exposure associations between the exposure and outcome samples
		ii. Provide information on the number of individuals who overlap between the exposure and outcome studies
11	Main results
	a)	Report the associations between genetic variant and exposure, and between genetic variant and outcome, preferably on an interpretable scale	6	Results, “ Genetic instruments for exposures”; Supplementary Tables S3-6
	b)	Report MR estimates of the relationship between exposure and outcome, and the measures of uncertainty from the MR analysis, on an interpretable scale, such as odds ratio or relative risk per SD difference	6-8	Results; Supplementary Tables S7,9,10,12,14,16
	c)	If relevant, consider translating estimates of relative risk into absolute risk for a meaningful time period	-	N/A
	d)	Consider plots to visualize results (e.g. forest plot, scatterplot of associations between genetic variants and outcome versus between genetic variants and exposure)	-	Figure 2-4
12	Assessment of assumptions
	a)	Report the assessment of the validity of the assumptions	6-8	Results; Supplementary Tables S8,11,13,15,17
	b)	Report any additional statistics (e.g., assessments of heterogeneity across genetic variants, such as I2, Q statistic or E-value)	6-8	Results; Supplementary Tables S8,11,13,15,17
13	Sensitivity analyses and additional analyses
	a)	Report any sensitivity analyses to assess the robustness of the main results to violations of the assumptions	6-8	Results; Supplementary Tables S8,11,13,15,17
	b)	Report results from other sensitivity analyses or additional analyses	6-8	Results; Supplementary Tables S8,11,13,15,17
	c)	Report any assessment of direction of causal relationship (e.g., bidirectional MR)	-	Supplementary Tables S9
	d)	When relevant, report and compare with estimates from non-MR analyses	-	N/A
	e)	Consider additional plots to visualize results (e.g., leave-one-out analyses)	-	Supplementary Figure S1-3;
	DISCUSSION
14	Key results	Summarize key results with reference to study objectives	8	Discussion, paragraph 1
15	Limitations	Discuss limitations of the study, taking into account the validity of the IV assumptions, other sources of potential bias, and imprecision. Discuss both direction and magnitude of any potential bias and any efforts to address them	9	Discussion, paragraph 5
16	Interpretation
	a)	Meaning: Give a cautious overall interpretation of results in the context of their limitations and in comparison with other studies	8-9	Discussion, paragraph 2-4
	b)	Mechanism: Discuss underlying biological mechanisms that could drive a potential causal relationship between the investigated exposure and the outcome, and whether the gene-environment equivalence assumption is reasonable. Use causal language carefully, clarifying that IV estimates may provide causal effects only under certain assumptions	8-9	Discussion, paragraph 2-4
	c)	Clinical relevance: Discuss whether the results have clinical or public policy relevance, and to what extent they inform effect sizes of possible interventions	9-10	Discussion, paragraph 2-4
17	Generalizability	Discuss the generalizability of the study results (a) to other populations, (b) across other exposure periods/timings, and (c) across other levels of exposure	9-10	Discussion, paragraph 2-4
	OTHER INFORMATION
18	Funding	Describe sources of funding and the role of funders in the present study and, if applicable, sources of funding for the databases and original study or studies on which the present study is based	11	Funding
19	Data and data sharing	Provide the data used to perform all analyses or report where and how the data can be accessed, and reference these sources in the article. Provide the statistical code needed to reproduce the results in the article, or report whether the code is publicly accessible and if so, where	11	Data availability
20	Conflicts of Interest	All authors should declare all potential conflicts of interest	11	Competing interests

## Sheet: Table S2
Table S2. Detailed information of questionnaire contents for 20 dietary habbits
Exposure	Question	Value type	Strata
Cheese intake	How often do you eat cheese? (Include cheese in pizzas, quiches, cheese sauce etc)	Categorical (single)	Primary
Bread intake	How many slices of bread do you eat each WEEK?	Integer(slices/week)	Primary
Dried fruit intake	About how many pieces of DRIED fruit would you eat per DAY? (Count one prune, one dried apricot, 10 raisins as one piece; put '0' if you do not eat any)	Integer, pieces/day	Primary
Salad / raw vegetable intake	On average how many heaped tablespoons of SALAD or RAW vegetables would you eat per DAY? (Include lettuce, tomato in sandwiches; put '0' if you do not eat any)"	Integer, tablespoons/day	Primary
Beef intake	How many servings of beef (e.g. roast, steak, mince, curry, burger) did you have?	Categorical (single)	Primary
Oily fish intake	How often do you eat oily fish? (e.g. sardines, salmon, mackerel, herring)	Categorical (single)	Primary
Tea intake	How many cups of tea do you drink each DAY? (Include black and green tea)	Integer(cups/day )	Primary
Processed meat intake	How often do you eat processed meats (such as bacon, ham, sausages, meat pies, kebabs, burgers, chicken nuggets)	Categorical (single)	Primary
Coffee intake	How many cups of coffee do you drink each DAY? (Include decaffeinated coffee)	Integer, cups/day	Primary
Lamb/mutton intake	How often do you eat lamb/mutton? (Do not count processed meats)	Categorical (single)	Primary
Water intake	How many glasses of water do you drink each DAY?	Integer, glasses/day	Primary
Cereal intake	How many bowls of cereal do you eat a WEEK?	Integer, bowls/week	Primary
Hot drink temperature	How do you like your hot drinks? (Such as coffee or tea)	Categorical (single)	Primary
Shellfish intake	How many servings of shellfish (e.g. mussels, scallops) did you have?	Categorical (single)	Primary
Fresh fruit intake	About how many pieces of FRESH fruit would you eat per DAY? (Count one apple, one banana, 10 grapes etc as one piece; put '0' if you do not eat any)	Integer, pieces/day	Primary
Salt added to food	Do you add salt to your food? (Do not include salt used in cooking)	Categorical (single)	Primary
Non-oily fish intake	How often do you eat other types of fish? (e.g. cod, tinned tuna, haddock)	Categorical (single)	Primary
Pork intake	How many servings of pork (e.g. roast, chops, sweet and sour) did you have?	Categorical (single)	Primary
Green tea intake	How many cups/mugs of green tea did you drink yesterday?	Categorical (single)	Primary
Poultry intake	How often do you eat chicken, turkey or other poultry? (Do not count processed meats)	Categorical (single)	Primary

## Sheet: Table S3
Table S3. Characteristics of dietary patterns genetic instrumental variables at the genome-wide significance level
Traits	SNP	EA	OA	Beta	SE	EAF	P-value	R2	F-statistic
Cheese intake	rs78876700	A	G	0.0180965	0.00327852	0.137431	3.40001e-08	6.74776e-05	30.4671
	rs531358	T	C	0.0131666	0.00233731	0.649768	1.79999e-08	7.02813e-05	31.7331
	rs2802530	A	G	0.0186266	0.00339704	0.876502	4.20001e-08	6.65875e-05	30.0652
	rs6685323	T	C	-0.0131886	0.00241592	0.309293	4.79999e-08	6.60023e-05	29.801
	rs2339928	A	G	0.0148578	0.00244494	0.704069	1.2e-09	8.17886e-05	36.9293
	rs504675	T	C	0.0274418	0.00234182	0.352634	1e-31	0.000304048	137.314
	rs12475594	G	A	0.0160073	0.00292518	0.178459	4.39997e-08	6.6322e-05	29.9453
	rs72970243	A	G	0.0222011	0.00340166	0.12044	6.70039e-11	9.4337e-05	42.5957
	rs1514755	G	A	0.0163749	0.00261651	0.239596	3.89996e-10	8.67422e-05	39.1661
	rs4296548	G	T	0.0130245	0.00228781	0.609594	1.2e-08	7.17805e-05	32.4101
	rs2352974	T	C	-0.0144972	0.0022428	0.48979	1e-10	9.25343e-05	41.7816
	rs4681981	A	C	-0.0124361	0.00224121	0.469086	2.90001e-08	6.81914e-05	30.7894
	rs62245792	A	T	-0.0179341	0.00316317	0.150049	1.40001e-08	7.11933e-05	32.1449
	rs77742462	G	A	-0.0474668	0.00827804	0.020525	9.80009e-09	7.28197e-05	32.8793
	rs79184944	A	T	0.0196018	0.00328458	0.134346	2.39999e-09	7.88776e-05	35.6148
	rs6774906	C	A	0.0316294	0.00567262	0.040653	2.5e-08	6.88558e-05	31.0894
	rs73096946	C	T	-0.0205914	0.00306664	0.157396	1.9002e-11	9.98524e-05	45.0863
	rs10938397	G	A	-0.0127071	0.00225751	0.434462	1.79999e-08	7.01712e-05	31.6834
	rs4860341	C	T	0.0243652	0.00435152	0.928742	2.19999e-08	6.94358e-05	31.3513
	rs13107325	T	C	-0.0291639	0.00425285	0.074693	7.00003e-12	0.000104146	47.025
	rs4692708	C	A	0.0147298	0.00258904	0.252659	1.29999e-08	7.16871e-05	32.3679
	rs26579	C	G	-0.0128007	0.00229427	0.586217	2.39999e-08	6.89452e-05	31.1298
	rs6873324	C	A	-0.0124766	0.00227073	0.425802	3.89996e-08	6.68634e-05	30.1898
	rs9504123	C	A	0.0141706	0.00250387	0.274743	1.5e-08	7.09378e-05	32.0296
	rs975303	G	A	0.0212756	0.00290699	0.181313	2.49977e-13	0.000118626	53.5642
	rs1931805	C	T	0.0126363	0.00223591	0.500062	1.6e-08	7.07386e-05	31.9396
	rs34198643	T	C	-0.0167006	0.00267855	0.224165	4.49997e-10	8.6096e-05	38.8743
	rs12672200	A	G	-0.0137634	0.00239456	0.325794	8.99995e-09	7.31685e-05	33.0368
	rs9649582	T	A	-0.0146166	0.00241153	0.317256	1.40001e-09	8.13632e-05	36.7372
	rs113367286	T	C	0.0151797	0.00249985	0.278467	1.29999e-09	8.16618e-05	36.872
	rs7012814	A	G	-0.0185161	0.00225388	0.473966	2.09991e-16	0.000149461	67.4894
	rs13257887	C	T	0.0161808	0.00256186	0.358942	2.69998e-10	8.835e-05	39.8921
	rs7386207	T	C	-0.0124974	0.00226925	0.563517	3.59998e-08	6.7174e-05	30.33
	rs3911016	G	T	0.0213573	0.0034399	0.120938	5.30005e-10	8.53728e-05	38.5478
	rs4503172	T	C	0.0129596	0.002293	0.608301	1.6e-08	7.07457e-05	31.9428
	rs1806771	G	T	-0.0221467	0.004035	0.087876	4.09996e-08	6.67203e-05	30.1251
	rs73335955	C	T	0.0277726	0.00497824	0.05334	2.39999e-08	6.89298e-05	31.1229
	rs67238148	T	G	0.0165432	0.00271432	0.217471	1.09999e-09	8.22691e-05	37.1463
	rs7936836	A	C	0.0159029	0.00227272	0.417538	2.60016e-12	0.000108435	48.962
	rs10896050	T	G	-0.0184695	0.00283438	0.193171	7.19946e-11	9.40392e-05	42.4612
	rs12786959	T	A	-0.0160712	0.00281988	0.196267	1.2e-08	7.19382e-05	32.4813
	rs73024305	C	G	0.0325373	0.00492718	0.054789	4.00037e-11	9.65784e-05	43.6078
	rs524468	G	A	-0.0142421	0.00255161	0.260633	2.39999e-08	6.89994e-05	31.1543
	rs7298331	C	A	-0.013175	0.00230588	0.604531	1.09999e-08	7.23023e-05	32.6457
	rs12296440	A	G	0.0187942	0.00297985	0.169681	2.80001e-10	8.81001e-05	39.7793
	rs1024853	G	C	-0.0128634	0.00226242	0.437902	1.29999e-08	7.15962e-05	32.3268
	rs61953351	T	G	0.0145932	0.00257996	0.250366	1.5e-08	7.08598e-05	31.9943
	rs1073242	A	G	0.015728	0.00229156	0.553825	6.70039e-12	0.000104327	47.1067
	rs11620149	C	T	-0.0176745	0.0032085	0.143308	3.59998e-08	6.72073e-05	30.3451
	rs17115145	T	C	-0.0128806	0.00228956	0.401282	1.79999e-08	7.0096e-05	31.6495
	rs4776970	T	A	0.0154088	0.00232683	0.357982	3.50026e-11	9.71229e-05	43.8537
	rs35270670	G	A	0.0163794	0.00270974	0.217962	1.5e-09	8.0921e-05	36.5375
	rs61734410	T	C	0.016654	0.00262279	0.255213	2.19999e-10	8.9295e-05	40.3189
	rs12447542	A	G	0.0197476	0.00340698	0.12558	6.80002e-09	7.44068e-05	33.596
	rs62034322	A	G	-0.0139355	0.00229986	0.379848	1.40001e-09	8.13135e-05	36.7147
	rs11649653	G	C	0.0138485	0.00229169	0.38208	1.5e-09	8.0875e-05	36.5167
	rs71386942	A	C	0.0144554	0.00252205	0.268947	9.90011e-09	7.27574e-05	32.8512
	rs12951057	G	C	-0.0211557	0.00304376	0.165627	3.59998e-12	0.00010699	48.3094
	rs919109	C	G	0.0199382	0.00324329	0.138752	7.90005e-10	8.36989e-05	37.7919
	rs2854175	A	C	0.0169937	0.00256857	0.257474	3.69999e-11	9.69408e-05	43.7715
	rs2960578	G	T	0.0170282	0.00223594	0.496281	2.60016e-14	0.000128445	57.9983
	rs1434511	T	C	0.0129646	0.00225868	0.455286	9.49992e-09	7.29681e-05	32.9463
	rs1291145	C	T	-0.0202495	0.00241026	0.685848	4.40048e-17	0.000156311	70.5828
	rs6126641	A	G	0.013226	0.00239492	0.336196	3.29997e-08	6.75463e-05	30.4981
	rs62236533	A	G	0.0247617	0.00364674	0.108791	1.10002e-11	0.000102109	46.1051
Bread intake	rs9662365	T	C	0.0121661	0.00198921	0.499481	9.59997e-10	8.27067e-05	37.4059
	rs4665972	C	T	-0.0142361	0.00204335	0.604541	3.19963e-12	0.000107321	48.5394
	rs75287965	A	G	-0.0247475	0.00409745	0.062933	1.5e-09	8.06557e-05	36.4782
	rs13016665	A	C	0.0147544	0.00202829	0.423235	3.50026e-13	0.000116995	52.9153
	rs6754311	C	T	0.0141353	0.00224657	0.264485	3.09999e-10	8.7532e-05	39.5884
	rs1492988	G	C	0.0115447	0.00203549	0.599095	1.40001e-08	7.11265e-05	32.1681
	rs13023099	A	C	-0.0114708	0.00202287	0.571784	1.40001e-08	7.10977e-05	32.1551
	rs9881332	G	C	0.0113702	0.00202188	0.581804	1.89998e-08	6.99246e-05	31.6245
	rs9832088	A	T	0.0147289	0.00198902	0.521617	1.29987e-13	0.00012124	54.8353
	rs1994315	C	T	-0.0168239	0.00214445	0.685162	4.30031e-15	0.000136081	61.5488
	rs73802707	T	C	-0.0159296	0.00276165	0.153694	8e-09	7.35657e-05	33.2714
	rs17083079	A	G	0.0301138	0.00467938	0.047423	1.2e-10	9.15692e-05	41.4145
	rs2068650	C	A	-0.013938	0.00199929	0.472074	3.10027e-12	0.000107458	48.6012
	rs2517678	T	C	0.013233	0.00208598	0.368395	2.19999e-10	8.898e-05	40.2434
	rs596878	C	A	-0.011739	0.00201069	0.449595	5.30005e-09	7.53658e-05	34.0855
	rs79436018	C	T	-0.0176147	0.00311645	0.116276	1.6e-08	7.06373e-05	31.9469
	rs7802468	T	C	-0.0233527	0.00205629	0.371501	6.90081e-30	0.000285113	128.974
	rs55745436	T	C	0.0134245	0.00234263	0.237279	1e-08	7.26093e-05	32.8388
	rs10761661	T	C	-0.0114852	0.00200486	0.45322	1e-08	7.25625e-05	32.8176
	rs1940033	T	C	-0.011079	0.00202843	0.592727	4.70002e-08	6.5961e-05	29.8318
	rs11183201	C	T	-0.016725	0.00199574	0.507856	5.30029e-17	0.000155272	70.23
	rs6580721	G	A	0.017205	0.00254355	0.188665	1.29987e-11	0.000101163	45.7538
	rs11060853	G	A	-0.012789	0.00202087	0.411804	2.5e-10	8.85509e-05	40.0493
	rs9564268	C	T	-0.0121606	0.00204932	0.615619	2.99999e-09	7.78559e-05	35.2118
	rs9529024	T	A	-0.0129169	0.00206792	0.370396	4.20001e-10	8.62674e-05	39.0164
	rs11628639	C	T	-0.013495	0.00232226	0.243333	6.19998e-09	7.46666e-05	33.7693
	rs9323989	C	T	-0.0116143	0.00205547	0.379169	1.6e-08	7.0594e-05	31.9273
	rs28406095	A	G	-0.010949	0.00200012	0.461729	4.39997e-08	6.62587e-05	29.9664
	rs4984685	A	G	0.0135849	0.00248083	0.201006	4.39997e-08	6.63017e-05	29.9859
	rs656817	G	A	-0.0126883	0.00210929	0.334442	1.79999e-09	8.00082e-05	36.1853
	rs62091167	C	A	-0.0138402	0.0024253	0.215931	1.2e-08	7.20041e-05	32.5651
	rs7276867	C	G	0.011348	0.002003	0.541677	1.5e-08	7.0971e-05	32.0978
Dried fruit intake	rs11586016	C	G	0.00987818	0.00173034	0.371004	1.09999e-08	7.72659e-05	32.5903
	rs12137234	T	C	0.0102051	0.00183744	0.303772	2.80001e-08	7.31319e-05	30.8465
	rs3101339	C	A	0.0142595	0.00170546	0.603285	6.20012e-17	0.000165723	69.9074
	rs72720396	G	A	0.0114265	0.00198541	0.229157	8.70001e-09	7.85276e-05	33.1226
	rs75641275	C	A	-0.0141613	0.00238518	0.143372	2.90001e-09	8.35715e-05	35.2502
	rs11811826	A	T	0.0132178	0.0020058	0.224231	4.40048e-11	0.000102951	43.4251
	rs261809	G	A	-0.00962858	0.00167902	0.540636	9.80009e-09	7.79667e-05	32.886
	rs7582086	T	G	-0.00962821	0.00167381	0.468273	8.79995e-09	7.84468e-05	33.0885
	rs7599488	T	C	-0.0104154	0.00168729	0.426408	6.69993e-10	9.03366e-05	38.104
	rs4149513	A	G	0.01173	0.00167139	0.493537	2.19989e-12	0.000116767	49.2536
	rs17184707	T	C	-0.0114381	0.00204011	0.212811	2.1e-08	7.45244e-05	31.4339
	rs4269101	G	T	-0.0138099	0.00185921	0.718948	1.10002e-13	0.000130797	55.1724
	rs11720884	G	A	0.0111797	0.00193554	0.250137	7.59994e-09	7.90956e-05	33.3621
	rs57499472	C	T	0.00991231	0.00171869	0.404131	8.10009e-09	7.88589e-05	33.2623
	rs10026792	A	G	0.0108465	0.0018423	0.290404	3.89996e-09	8.21776e-05	34.6622
	rs1648404	T	C	0.00941595	0.00167357	0.476112	1.79999e-08	7.50479e-05	31.6547
	rs2328887	C	T	0.0189482	0.00277607	0.899467	8.80035e-12	0.000110448	46.5879
	rs746868	G	C	-0.0129055	0.00171452	0.614662	5.19996e-14	0.000134319	56.6582
	rs9385269	T	C	0.0120673	0.00168183	0.524565	7.19946e-13	0.000122049	51.4818
	rs11772627	C	G	0.0183338	0.00217099	0.18202	2.99985e-17	0.000169062	71.316
	rs7808471	C	T	-0.0115362	0.00178604	0.322136	1.09999e-10	9.89078e-05	41.7197
	rs2533273	A	C	-0.00987659	0.00167714	0.48453	3.89996e-09	8.22186e-05	34.6795
	rs7829800	G	A	-0.0104463	0.00178709	0.671041	5.1e-09	8.10079e-05	34.1688
	rs10740991	C	G	0.016739	0.00185722	0.717606	1.99986e-19	0.000192566	81.2326
	rs7916868	T	A	0.00960741	0.00167167	0.503499	9.09997e-09	7.83083e-05	33.0301
	rs893856	A	G	-0.013361	0.00234923	0.148988	1.29999e-08	7.66874e-05	32.3463
	rs11037497	C	G	0.0104396	0.00168442	0.446175	5.69994e-10	9.10663e-05	38.4118
	rs10896126	G	A	-0.015009	0.00181919	0.303582	1.59993e-16	0.000161364	68.0684
	rs1622515	G	A	0.00991719	0.00167077	0.484704	2.90001e-09	8.35292e-05	35.2324
	rs3764002	T	C	0.0131215	0.00190081	0.261416	5.10035e-12	0.000112972	47.6527
	rs34162196	T	C	-0.0223628	0.00277168	0.101001	7.10068e-16	0.000154323	65.0975
	rs4140799	A	G	0.0094566	0.00167846	0.531856	1.79999e-08	7.52568e-05	31.7429
	rs10129747	G	A	0.00935902	0.00168126	0.530254	2.59998e-08	7.34665e-05	30.9877
	rs11632215	C	A	-0.0141434	0.00258382	0.120179	4.39997e-08	7.10367e-05	29.9627
	rs1797235	C	G	-0.0100206	0.00174235	0.374623	8.9e-09	7.84175e-05	33.0761
	rs1582322	G	A	0.00994346	0.00171571	0.604805	6.80002e-09	7.96312e-05	33.5881
	rs862227	G	A	-0.0091646	0.00167238	0.458327	4.30002e-08	7.11962e-05	30.03
	rs8081370	T	C	-0.0166666	0.00293795	0.910232	1.40001e-08	7.62961e-05	32.1813
	rs62084586	C	T	0.0133946	0.00226174	0.165729	3.2e-09	8.31512e-05	35.0729
	rs4800488	A	C	0.0119836	0.00167202	0.489858	7.70016e-13	0.000121778	51.3676
	rs17175518	A	C	0.0114962	0.00197514	0.232775	5.89997e-09	8.03172e-05	33.8775
	rs11152349	A	G	0.00991215	0.0018176	0.302856	4.90004e-08	7.05081e-05	29.7397
	rs429358	C	T	0.0199445	0.00231362	0.154208	6.70039e-18	0.000176164	74.3122
Salad / raw vegetable intake	rs9427220	T	A	-0.00800801	0.00144212	0.554661	2.80001e-08	7.08096e-05	30.835
Salad / raw vegetable intake	rs4083969	G	C	0.017133	0.00311517	0.057217	3.79997e-08	6.94624e-05	30.2483
	rs7619139	A	T	0.0124765	0.00145086	0.589193	8.00018e-18	0.0001698	73.949
	rs13102393	G	C	0.00797933	0.00143029	0.499077	2.39999e-08	7.14711e-05	31.1231
	rs2194027	A	T	-0.00860795	0.00143565	0.484664	2e-09	8.2555e-05	35.9501
	rs17460017	T	A	0.0111744	0.00181338	0.190124	7.19996e-10	8.71986e-05	37.9725
	rs12203592	T	C	-0.0102862	0.00169411	0.219338	1.29999e-09	8.46577e-05	36.8659
	rs3095337	C	G	-0.0126218	0.00176637	0.203909	8.99912e-13	0.000117248	51.0596
	rs75248709	T	C	-0.0197339	0.00352774	0.045947	2.19999e-08	7.18585e-05	31.2918
	rs57221424	G	C	0.00894101	0.00153327	0.321733	5.49997e-09	7.8087e-05	34.0043
	rs62461186	C	A	-0.0113438	0.00185732	0.179827	1e-09	8.5661e-05	37.3028
	rs790561	G	A	0.012474	0.00156199	0.704134	1.39991e-15	0.000146443	63.7754
	rs7821179	C	G	-0.0108184	0.00197644	0.846577	4.39997e-08	6.88027e-05	29.961
	rs10819082	A	G	-0.00916475	0.00151342	0.66734	1.40001e-09	8.42098e-05	36.6708
	rs6482190	G	A	0.0112719	0.00159025	0.719408	1.39991e-12	0.000115369	50.2414
	rs1890012	G	T	-0.0104258	0.00180794	0.19473	8.10009e-09	7.6365e-05	33.2544
	rs12908495	A	C	-0.00935	0.00166573	0.242533	2e-08	7.23535e-05	31.5074
	rs1052352	T	C	0.00816444	0.00142564	0.52355	1e-08	7.53142e-05	32.7968
	rs34186148	C	G	-0.00805142	0.0014749	0.370054	4.79999e-08	6.84332e-05	29.8001
	rs4291983	A	C	-0.00839985	0.00142481	0.517576	3.69999e-09	7.98125e-05	34.7558
	rs8130508	A	G	0.0087404	0.00157797	0.289686	2.99999e-08	7.04549e-05	30.6805
Beef intake	rs10789340	G	A	-0.0137797	0.00176936	0.626712	6.79986e-15	0.000131534	60.652
	rs11165829	G	C	-0.0102001	0.00177865	0.35997	9.80009e-09	7.13257e-05	32.8871
	rs1105388	T	C	-0.0113754	0.00187563	0.300147	1.29999e-09	7.97726e-05	36.7822
	rs1470610	C	G	-0.0122159	0.00215779	0.196185	1.5e-08	6.95107e-05	32.0502
	rs62169335	T	C	-0.00968628	0.00173523	0.543241	2.39999e-08	6.75802e-05	31.16
	rs4676964	T	C	0.0133533	0.00172438	0.510605	9.60064e-15	0.000130048	59.9666
	rs62396185	C	G	-0.0148447	0.00195102	0.260057	2.80027e-14	0.000125549	57.8919
	rs7791463	A	G	0.00954846	0.00171063	0.534781	2.39999e-08	6.75732e-05	31.1568
	rs79809011	A	G	-0.0280593	0.00508482	0.029465	3.40001e-08	6.60424e-05	30.4509
	rs10959890	C	T	-0.0126658	0.00209611	0.212297	1.5e-09	7.91866e-05	36.512
	rs9407624	A	T	-0.0137626	0.00171589	0.488187	1.10002e-15	0.000139512	64.331
	rs12247907	C	G	0.00984097	0.00171131	0.485752	8.9e-09	7.17194e-05	33.0687
	rs1421085	C	T	-0.0121232	0.00174274	0.403433	3.50026e-12	0.000104948	48.3913
	rs784251	T	C	-0.0103387	0.00171651	0.477649	1.7e-09	7.86782e-05	36.2775
	rs11878917	A	G	0.0150187	0.00274812	0.109688	4.60002e-08	6.4776e-05	29.867
	rs429358	C	T	-0.0148514	0.00236847	0.154226	3.59998e-10	8.52729e-05	39.3185
	rs132901	T	C	0.0139249	0.00209282	0.787662	2.90001e-11	9.60125e-05	44.2709
Oily fish intake	rs973526	T	C	-0.011507	0.00192962	0.513307	2.5e-09	7.72274e-05	35.5614
	rs45501495	T	C	0.0156803	0.00225713	0.236013	3.69999e-12	0.000104803	48.2607
	rs55930451	T	C	-0.0170539	0.00307567	0.108001	2.90001e-08	6.67672e-05	30.7444
	rs17050031	T	C	-0.0120492	0.0019207	0.4801	3.50002e-10	8.54642e-05	39.3546
	rs55985303	A	G	0.0129737	0.00223629	0.241079	6.59994e-09	7.3091e-05	33.6565
	rs275160	C	T	0.0121188	0.00210096	0.700597	8e-09	7.22564e-05	33.2722
	rs10510554	C	T	0.0110446	0.00193636	0.569277	1.2e-08	7.06515e-05	32.5331
	rs1876245	C	T	0.0151162	0.00193122	0.431482	5.00035e-15	0.000133042	61.266
	rs13070166	A	T	0.0142105	0.00227811	0.228586	4.39997e-10	8.45e-05	38.9106
	rs114497213	T	G	0.0273225	0.00423605	0.05481	1.09999e-10	9.03449e-05	41.6023
	rs10513136	A	G	-0.0233232	0.00386307	0.065424	1.6e-09	7.91591e-05	36.451
	rs905575	G	C	0.0138824	0.00251917	0.82397	3.59998e-08	6.59492e-05	30.3677
	rs9841174	C	T	0.0147781	0.00198025	0.373913	8.49963e-14	0.00012094	55.6923
	rs1201289	G	T	-0.0107265	0.0019595	0.394525	4.39997e-08	6.50761e-05	29.9656
	rs7683782	G	C	0.0144775	0.00257399	0.833405	1.89998e-08	6.87017e-05	31.6353
	rs10076975	C	T	0.0112394	0.0019672	0.381413	1.09999e-08	7.08896e-05	32.6428
	rs10061973	T	G	-0.0108521	0.00191598	0.5139	1.5e-08	6.9669e-05	32.0807
	rs16891727	A	C	-0.0237173	0.00284003	0.129814	6.79986e-17	0.000151441	69.7401
	rs1053924	C	T	-0.0125065	0.00206407	0.686074	1.40001e-09	7.97282e-05	36.7131
	rs12663865	A	G	0.012772	0.00223239	0.758185	1.09999e-08	7.10838e-05	32.7322
	rs4869859	C	T	0.0140098	0.00192207	0.449939	3.10027e-13	0.000115372	53.128
	rs6465487	G	A	-0.0123535	0.00195628	0.399814	2.69998e-10	8.65973e-05	39.8764
	rs11767283	G	A	0.0176735	0.00231943	0.221709	2.49977e-14	0.000126082	58.0605
	rs11986122	G	C	0.0148173	0.00194936	0.422568	2.90001e-14	0.000125465	57.7766
	rs790564	C	A	0.0146906	0.00214766	0.722952	7.89951e-12	0.000101608	46.7893
	rs9886779	A	T	-0.0107206	0.00192877	0.439213	2.69998e-08	6.70922e-05	30.8941
	rs552234	A	G	-0.0116474	0.00191252	0.495449	1.09999e-09	8.05444e-05	37.0889
	rs10828250	G	C	-0.0201462	0.00207341	0.309332	2.60016e-22	0.000204999	94.4091
	rs703987	C	G	0.0111218	0.00197362	0.615005	1.7e-08	6.89632e-05	31.7557
	rs510161	G	C	-0.0112998	0.00206615	0.31037	4.49997e-08	6.49552e-05	29.91
	rs61882686	A	C	0.0197559	0.0034254	0.085234	8e-09	7.22377e-05	33.2636
	rs4278546	G	A	0.0125555	0.00193806	0.441085	9.30037e-11	9.11419e-05	41.9693
	rs2374424	G	A	-0.0114437	0.00195609	0.601525	4.90004e-09	7.43271e-05	34.2258
	rs631490	C	G	-0.0151398	0.00210253	0.709106	6.00067e-13	0.000112598	51.8506
	rs303817	G	A	0.0135799	0.00220965	0.751146	8e-10	8.20228e-05	37.7698
	rs35287743	T	G	-0.0282201	0.00301071	0.115869	7.00003e-21	0.000190775	87.8572
	rs1361016	G	T	0.0149567	0.00265295	0.844853	1.7e-08	6.90252e-05	31.7842
	rs3124402	G	A	-0.0220014	0.00215651	0.733261	1.9002e-24	0.000226008	104.087
	rs9597870	G	T	-0.0127449	0.00223046	0.245844	1.09999e-08	7.09051e-05	32.6499
	rs9301837	A	C	-0.0157428	0.00273045	0.143273	8.10009e-09	7.21919e-05	33.2425
	rs12855717	T	C	-0.0122298	0.00192275	0.526774	2e-10	8.78575e-05	40.4568
	rs4982738	A	G	0.0108608	0.00196936	0.582899	3.50002e-08	6.60494e-05	30.4139
	rs1951286	G	T	-0.0145833	0.00199948	0.644911	2.99985e-13	0.000115518	53.1956
	rs12896749	C	G	-0.0109641	0.00196607	0.384721	2.5e-08	6.75372e-05	31.099
	rs28533540	A	G	0.0146421	0.00192478	0.534203	2.80027e-14	0.000125665	57.8686
	rs9889161	T	G	-0.0133201	0.0020015	0.357929	2.80027e-11	9.61803e-05	44.2896
	rs1421085	C	T	0.0184814	0.00194873	0.40341	2.49977e-21	0.000195302	89.9424
	rs11859365	C	A	0.0225669	0.00219679	0.253765	9.3994e-25	0.000229135	105.527
	rs28623270	T	A	-0.0178328	0.00273746	0.14872	7.29962e-11	9.21568e-05	42.4367
	rs2952140	T	C	-0.0106774	0.00191504	0.482607	2.5e-08	6.75103e-05	31.0866
	rs4510068	T	G	-0.0130135	0.00197082	0.402798	4.00037e-11	9.46842e-05	43.6006
	rs9958909	G	T	0.0157617	0.00277809	0.139718	1.40001e-08	6.99048e-05	32.1893
	rs7243428	G	A	-0.0129784	0.00229212	0.224648	1.5e-08	6.96244e-05	32.0602
	rs59355765	T	C	-0.0162522	0.00260966	0.160079	4.70002e-10	8.42256e-05	38.7842
	rs12983532	T	C	-0.0133895	0.00223333	0.251137	2e-09	7.80572e-05	35.9436
	rs7254235	G	A	-0.0106304	0.00194012	0.577254	4.30002e-08	6.51985e-05	30.022
	rs75887709	G	A	-0.0159106	0.0028148	0.13588	1.6e-08	6.9386e-05	31.9504
	rs4002471	T	C	-0.0192439	0.0019244	0.547362	1.50003e-23	0.000217133	99.9985
	rs6033437	A	C	0.0124683	0.00220977	0.257329	1.7e-08	6.91376e-05	31.836
	rs6059844	G	A	0.0110001	0.00191451	0.495121	9.20005e-09	7.1692e-05	33.0123
	rs6089753	T	C	-0.011542	0.0019184	0.530967	1.79999e-09	7.86093e-05	36.1978
	rs2827161	G	T	0.0107114	0.00193719	0.422842	3.2e-08	6.63962e-05	30.5736
	rs9606833	C	T	0.0169856	0.00223087	0.243593	2.70023e-14	0.000125888	57.9711
Tea intake	rs11164870	G	C	-0.0119604	0.00218232	0.604574	4.20001e-08	6.71192e-05	30.0367
	rs11587444	G	A	0.0140328	0.00217078	0.393464	1e-10	9.33766e-05	41.7883
	rs56188862	C	T	-0.0157568	0.0021747	0.387454	4.30031e-13	0.000117303	52.4971
	rs1156588	G	A	-0.015454	0.00260325	0.210071	2.90001e-09	7.87476e-05	35.241
	rs57462170	A	G	0.0191505	0.00340563	0.108773	1.89998e-08	7.06572e-05	31.6201
	rs2117137	G	A	0.0129948	0.0021557	0.405148	1.7e-09	8.11986e-05	36.338
	rs1481012	G	A	-0.0262435	0.00335608	0.112209	5.30029e-15	0.000136628	61.1473
	rs34619	A	G	0.0117117	0.0021375	0.430905	4.30002e-08	6.70842e-05	30.021
	rs72797284	G	A	-0.0171147	0.00238353	0.270797	7.00003e-13	0.000115204	51.5579
	rs2478875	G	A	0.0218943	0.00261129	0.208758	5.10035e-17	0.000157074	70.2991
	rs149805207	G	A	-0.0719337	0.0125823	0.008538	1.09999e-08	7.30356e-05	32.6846
	rs7757102	G	A	-0.0118039	0.00213302	0.555426	3.09999e-08	6.8431e-05	30.6238
	rs4410790	C	T	0.0405506	0.00219507	0.631224	3.40017e-76	0.000762058	341.268
	rs141071726	A	G	0.0407321	0.00681204	0.026713	2.19999e-09	7.98925e-05	35.7534
	rs9648476	A	G	0.0125013	0.00218542	0.622954	1.09999e-08	7.3119e-05	32.7219
	rs17685	A	G	0.0230655	0.00236195	0.277512	1.59993e-22	0.000213066	95.3635
	rs713598	G	C	0.0133969	0.00215659	0.402254	5.19996e-10	8.62298e-05	38.5897
	rs13282783	T	C	-0.0135837	0.00235432	0.285899	7.90005e-09	7.43865e-05	33.2892
	rs56348300	G	C	0.0158824	0.00273191	0.184619	6.1e-09	7.55246e-05	33.7985
	rs10752269	A	G	-0.0128727	0.00211975	0.506082	1.29999e-09	8.24054e-05	36.8781
	rs2351187	A	G	0.0129023	0.0022823	0.318935	1.6e-08	7.14133e-05	31.9585
	rs10764990	A	G	-0.0121906	0.00216898	0.607155	1.89998e-08	7.05878e-05	31.5891
	rs17245213	A	G	-0.0146481	0.00260905	0.208046	2e-08	7.0435e-05	31.5207
	rs10741694	C	T	0.0150037	0.00219355	0.627915	7.89951e-12	0.000104539	46.7843
	rs1453548	A	T	-0.0133414	0.00224973	0.664929	2.99999e-09	7.85831e-05	35.1674
	rs977474	T	C	0.0217813	0.00285559	0.833746	2.39994e-14	0.000129999	58.18
	rs2645929	G	A	-0.0149842	0.0027166	0.813066	3.50002e-08	6.79842e-05	30.4238
	rs2783129	G	C	-0.0117331	0.00213314	0.484878	3.79997e-08	6.7605e-05	30.2541
	rs17576658	A	G	-0.0134812	0.00245655	0.247081	4.09996e-08	6.72974e-05	30.1165
	rs6829	T	C	-0.0119163	0.00216546	0.596155	3.69999e-08	6.76666e-05	30.2817
	rs12591786	T	C	-0.0184399	0.00294243	0.158804	3.69999e-10	8.77583e-05	39.2738
	rs2472297	T	C	0.0533453	0.00240098	0.262049	2.30144e-109	0.00110194	493.643
	rs9302428	G	C	0.0122457	0.00220122	0.635799	2.59998e-08	6.91563e-05	30.9484
	rs9937354	A	G	-0.0140923	0.0021433	0.424074	4.90004e-11	9.66001e-05	43.2311
	rs2279844	A	G	-0.0119879	0.00218318	0.379343	4e-08	6.73751e-05	30.1512
	rs57631352	G	A	-0.0131035	0.00232117	0.296859	1.7e-08	7.12117e-05	31.8683
	rs4808193	C	T	0.0151149	0.0022472	0.335324	1.69981e-11	0.000101089	45.2403
	rs2273447	T	A	0.0174715	0.00263421	0.203788	3.29989e-11	9.82966e-05	43.9904
	rs4817505	C	T	0.015068	0.0021746	0.38998	4.19952e-12	0.000107282	48.0121
	rs9624470	A	G	0.0252071	0.00215485	0.580054	1.29987e-31	0.000305704	136.839
	rs132904	C	G	0.0166007	0.00255257	0.778651	7.8001e-11	9.451e-05	42.2956
Processed meat intake	rs7531118	C	T	-0.0140719	0.00211347	0.531133	2.80027e-11	9.59506e-05	44.3314
	rs77165542	T	C	0.0338786	0.00572502	0.035496	3.29997e-09	7.57949e-05	35.0183
	rs11887120	T	C	0.0119621	0.00216043	0.397683	3.09999e-08	6.63562e-05	30.6572
	rs11894162	T	C	0.0120489	0.00210698	0.547464	1.09999e-08	7.07814e-05	32.7018
	rs3762621	T	C	-0.0149895	0.00271965	0.183451	3.59998e-08	6.575e-05	30.3771
	rs4077924	C	T	0.0124987	0.00228468	0.701892	4.49997e-08	6.47779e-05	29.928
	rs9809856	G	A	0.0132887	0.00209967	0.475881	2.5e-10	8.66964e-05	40.0554
	rs6765179	A	G	-0.0127603	0.00226606	0.309968	1.79999e-08	6.86317e-05	31.7086
	rs6786550	C	T	0.0121871	0.00217408	0.635043	2.1e-08	6.80136e-05	31.423
	rs2873054	C	A	0.0139958	0.00218986	0.353276	1.6e-10	8.84098e-05	40.8471
	rs10454812	C	A	-0.0199599	0.00344207	0.103032	6.69993e-09	7.27816e-05	33.626
	rs1422192	A	G	0.0169681	0.00287128	0.158076	3.40001e-09	7.5589e-05	34.9232
	rs2029401	G	A	0.0146312	0.0021292	0.586212	6.29941e-12	0.000102202	47.2199
	rs6961970	A	C	-0.0140142	0.00244137	0.244698	9.49992e-09	7.13205e-05	32.9509
	rs4240672	A	G	0.0171201	0.00209412	0.494014	2.99985e-16	0.000144651	66.8356
	rs6484504	C	T	0.0154728	0.0023479	0.72462	4.40048e-11	9.39969e-05	43.4287
	rs11032380	T	A	-0.0133229	0.00222295	0.333352	2.1e-09	7.77464e-05	35.92
	rs4778053	G	C	0.0164667	0.00289872	0.843808	1.29999e-08	6.98467e-05	32.27
	rs34241936	G	A	0.0328367	0.00575337	0.037369	1.09999e-08	7.0505e-05	32.5741
	rs8096167	C	T	-0.0145937	0.00267084	0.1926	4.70002e-08	6.46224e-05	29.8561
	rs838133	G	A	0.0190137	0.00216555	0.549369	1.59993e-18	0.00016684	77.0895
	rs6010651	C	A	-0.0124059	0.00216796	0.379439	1.09999e-08	7.0876e-05	32.7455
	rs203319	T	C	-0.016423	0.00260186	0.204594	2.80001e-10	8.62334e-05	39.8415
Coffee intake	rs4615895	A	G	0.0122025	0.00184972	0.740926	4.19952e-11	0.000101467	43.5195
	rs516636	A	C	0.0116767	0.00198419	0.208913	4e-09	8.07464e-05	34.6315
	rs13387939	A	C	0.0165558	0.0021386	0.828363	9.79941e-15	0.000139722	59.9293
	rs780093	C	T	0.0132935	0.00165695	0.615839	1e-15	0.000150065	64.3662
	rs12989746	T	G	0.01035	0.00186429	0.249928	2.80001e-08	7.18633e-05	30.8214
	rs1527961	C	T	-0.0133431	0.00236585	0.1349	1.7e-08	7.41637e-05	31.808
	rs2597805	T	C	0.00985502	0.00175623	0.682463	2e-08	7.34184e-05	31.4884
	rs2189234	G	T	0.00998689	0.00166052	0.617795	1.79999e-09	8.43374e-05	36.1718
	rs12514566	A	G	-0.0113972	0.00170562	0.337107	2.39994e-11	0.000104105	44.6509
	rs13163336	A	C	0.0149472	0.00221005	0.15761	1.29987e-11	0.000106648	45.7418
	rs2465037	A	C	-0.0106317	0.00170743	0.343017	4.79999e-10	9.03992e-05	38.7719
	rs1338549	G	T	-0.00945121	0.0016218	0.533932	5.60003e-09	7.91827e-05	33.9608
	rs9398171	T	C	0.0108577	0.00177995	0.71064	1.09999e-09	8.67575e-05	37.2099
	rs4410790	C	T	0.039072	0.00167288	0.632141	1.1995e-120	0.00127038	545.506
	rs73075167	T	A	-0.0160639	0.00244429	0.12918	5.00035e-11	0.000100702	43.1911
	rs7811609	T	C	0.00913864	0.00166468	0.374746	4e-08	7.02677e-05	30.137
	rs34060476	G	A	0.0184292	0.00237033	0.133855	7.50067e-15	0.000140935	60.4496
	rs1057868	T	C	0.0199509	0.00178517	0.284986	5.40008e-29	0.000291155	124.9
	rs78267637	G	C	-0.0254259	0.00431659	0.038115	3.89996e-09	8.08948e-05	34.6952
	rs442355	C	G	-0.0111372	0.00185374	0.254435	1.89998e-09	8.41593e-05	36.0954
	rs6469262	C	T	-0.00915347	0.00162895	0.564966	1.89998e-08	7.36222e-05	31.5758
	rs10119174	C	G	-0.00939786	0.00164159	0.571035	1e-08	7.64152e-05	32.7738
	rs117810762	A	G	0.0359086	0.00617871	0.017881	6.19998e-09	7.87502e-05	33.7753
	rs61928609	C	A	-0.0147305	0.00217536	0.835328	1.29987e-11	0.000106908	45.8533
	rs2472297	T	C	0.0464708	0.00182733	0.262883	1.09901e-142	0.00150576	646.732
	rs117968677	A	G	-0.0310299	0.00551601	0.024207	1.89998e-08	7.37841e-05	31.6453
	rs1421085	C	T	0.0185426	0.00164436	0.40357	1.69981e-29	0.000296417	127.159
	rs8056750	T	C	0.0105333	0.00173692	0.359129	1.29999e-09	8.57465e-05	36.7762
	rs7224815	T	A	-0.0108602	0.00164162	0.407832	3.69999e-11	0.00010204	43.7651
	rs62064918	T	C	-0.0103075	0.00187872	0.244545	4.09996e-08	7.01837e-05	30.101
	rs57918684	A	G	0.0128864	0.00223845	0.154747	8.60003e-09	7.72715e-05	33.1411
	rs630194	C	T	-0.0113533	0.00169853	0.343374	2.29985e-11	0.000104169	44.6782
	rs1942965	C	T	-0.00890339	0.00161917	0.504585	3.79997e-08	7.04985e-05	30.236
	rs476828	C	T	0.0173461	0.00189543	0.237409	5.60015e-20	0.000195249	83.7503
	rs75347775	A	G	0.0104504	0.00187898	0.244531	2.69998e-08	7.21231e-05	30.9328
	rs56113850	C	T	0.0126667	0.00163351	0.578109	8.9002e-15	0.000140187	60.1286
	rs6063085	C	A	0.0104106	0.00166919	0.373473	4.49997e-10	9.06954e-05	38.899
	rs6062682	T	C	0.0103704	0.00163929	0.464546	2.5e-10	9.3309e-05	40.02
	rs17842490	G	A	-0.0451683	0.00680848	0.014248	3.29989e-11	0.000102614	44.0114
	rs13054099	C	T	-0.0107777	0.00183597	0.261004	4.30002e-09	8.03472e-05	34.4603
Lamb/mutton intake	rs660880	A	G	-0.00903233	0.001464	0.51281	6.80002e-10	8.27405e-05	38.0641
	rs7550173	T	A	-0.00912387	0.0015023	0.610281	1.29999e-09	8.01764e-05	36.8844
	rs56394517	G	A	-0.0137749	0.00249124	0.09584	3.2e-08	6.64589e-05	30.5734
	rs62106258	C	T	0.0216304	0.00340154	0.048562	2e-10	8.78974e-05	40.4367
	rs139237013	A	G	0.0188989	0.00314007	0.057668	1.79999e-09	7.87402e-05	36.2237
	rs2678900	G	T	0.0100844	0.00148119	0.427924	9.8992e-12	0.000100756	46.3529
	rs2222760	A	G	-0.00909294	0.00163727	0.28089	2.80001e-08	6.70464e-05	30.8437
	rs2140714	G	C	-0.00852476	0.00147636	0.557738	7.69999e-09	7.24744e-05	33.3409
	rs12634740	G	T	-0.010087	0.00169718	0.252078	2.80001e-09	7.67841e-05	35.3237
	rs6829572	A	G	0.008401	0.00147406	0.456717	1.2e-08	7.06053e-05	32.481
	rs16891982	G	C	-0.0242681	0.00436437	0.972143	2.69998e-08	6.72103e-05	30.9191
	rs11743441	T	G	-0.00884199	0.00148593	0.574343	2.69998e-09	7.69673e-05	35.408
	rs7447465	C	T	0.00958232	0.0015062	0.619449	2e-10	8.79781e-05	40.4738
	rs62398404	T	C	0.0129151	0.00219431	0.127211	4e-09	7.53015e-05	34.6416
	rs994270	G	C	0.0098203	0.00172948	0.234851	1.40001e-08	7.00849e-05	32.2416
	rs35797675	G	T	-0.0108498	0.0017934	0.215928	1.40001e-09	7.95593e-05	36.6005
	rs4272399	A	C	-0.00924231	0.00157567	0.321491	4.49997e-09	7.47885e-05	34.4056
	rs276453	C	A	-0.014237	0.00146723	0.488356	2.90001e-22	0.000204639	94.154
	rs1556147	T	A	0.00910131	0.00155908	0.671626	5.30005e-09	7.40756e-05	34.0776
	rs673696	T	C	0.0158208	0.00268204	0.080995	3.69999e-09	7.56363e-05	34.7956
	rs4489752	T	G	0.013811	0.00197586	0.836007	2.80027e-12	0.000106201	48.858
	rs6581296	G	C	0.0100199	0.00182433	0.794714	4e-08	6.55734e-05	30.166
	rs3105056	C	T	-0.0116241	0.00164854	0.732738	1.80011e-12	0.000108071	49.7185
	rs1958801	G	A	-0.00894391	0.00161749	0.287998	3.2e-08	6.64629e-05	30.5752
	rs55813438	A	G	-0.0114181	0.0017352	0.763165	4.70002e-11	9.41205e-05	43.2999
	rs2726033	G	A	-0.00948966	0.0014804	0.422384	1.5e-10	8.93184e-05	41.0905
	rs2926119	A	C	0.00811121	0.00148179	0.569417	4.39997e-08	6.51338e-05	29.9637
	rs3964074	C	T	-0.00814112	0.00147218	0.547043	3.2e-08	6.64744e-05	30.5805
	rs17270057	C	T	0.0126533	0.00230897	0.113347	4.30002e-08	6.52799e-05	30.031
	rs429358	C	T	-0.0181966	0.00202671	0.154171	2.70023e-19	0.00017521	80.6112
	rs136548	T	C	0.00953241	0.00151227	0.376668	2.90001e-10	8.63666e-05	39.7324
	rs11090045	A	G	-0.0106761	0.00160657	0.307145	2.99985e-11	9.59888e-05	44.1595
Water intake	rs182050989	T	C	0.030528	0.00547389	0.02835	2.39999e-08	7.27357e-05	31.103
	rs782221	T	C	-0.0127104	0.00226176	0.200429	1.89998e-08	7.38529e-05	31.5808
	rs2305813	C	G	-0.019115	0.00276856	0.123354	5.00035e-12	0.000111472	47.6693
	rs34967813	G	A	-0.0120553	0.00195555	0.311025	7.10003e-10	8.88698e-05	38.0028
	rs11125629	G	A	0.0108674	0.00182295	0.546761	2.5e-09	8.31075e-05	35.5386
	rs2198234	T	G	0.0116702	0.00181594	0.528757	1.29999e-10	9.65798e-05	41.3001
	rs11890994	T	A	0.0110947	0.00187936	0.371683	3.59998e-09	8.14986e-05	34.8505
	rs9830293	G	A	0.0190823	0.00347478	0.073462	4e-08	7.05262e-05	30.1582
	rs7626335	C	A	0.0107689	0.00193268	0.668446	2.5e-08	7.26049e-05	31.0471
	rs6844845	G	A	-0.021514	0.0038941	0.057487	3.29997e-08	7.13792e-05	30.5229
	rs6823219	G	A	-0.0118007	0.00196981	0.30417	2.1e-09	8.39276e-05	35.8893
	rs256231	C	T	-0.0104293	0.00191346	0.341685	5e-08	6.9473e-05	29.7077
	rs67174962	A	G	-0.0122645	0.00215662	0.232324	1.29999e-08	7.563e-05	32.3408
	rs2274156	T	C	-0.011485	0.00207059	0.258771	2.90001e-08	7.19477e-05	30.7661
	rs6905712	A	T	0.0110877	0.00192816	0.664977	8.9e-09	7.73282e-05	33.067
	rs4410790	C	T	-0.0308714	0.00187689	0.629877	8.60003e-61	0.000632317	270.541
	rs6957745	C	T	-0.015292	0.00226217	0.202686	1.39991e-11	0.000106858	45.6958
	rs10954732	A	G	0.0106197	0.00192806	0.671297	3.59998e-08	7.09459e-05	30.3376
	rs3808058	T	C	0.0183317	0.00281615	0.117807	7.50067e-11	9.9089e-05	42.3733
	rs2656285	C	T	0.0122418	0.00200721	0.709918	1.09999e-09	8.69845e-05	37.1966
	rs10758255	A	T	-0.0107871	0.00186047	0.609855	6.69993e-09	7.86148e-05	33.6172
	rs11140831	G	A	-0.0123822	0.00183612	0.514151	1.50003e-11	0.000106346	45.477
	rs35028442	C	G	0.0164243	0.00268796	0.137272	9.90011e-10	8.73101e-05	37.3359
	rs9414686	T	C	0.0147596	0.00240632	0.178007	8.60003e-10	8.79789e-05	37.6219
	rs11012726	C	T	-0.0122411	0.00197942	0.307334	6.19998e-10	8.94336e-05	38.244
	rs3763874	A	G	0.0163297	0.00183963	0.41763	6.90081e-19	0.000184243	78.794
	rs7124005	T	C	0.0103665	0.00186038	0.415348	2.5e-08	7.26113e-05	31.0498
	rs2229357	A	G	-0.0122056	0.00211503	0.240393	7.90005e-09	7.788e-05	33.303
	rs146394874	A	C	0.0261419	0.00421977	0.049323	5.80003e-10	8.97495e-05	38.3791
	rs34940743	G	A	-0.0103922	0.00189846	0.346783	4.39997e-08	7.00739e-05	29.9647
	rs1963510	G	A	0.0133068	0.0018195	0.458107	2.60016e-13	0.000125073	53.4861
	rs4603502	C	T	-0.0130724	0.00199292	0.292378	5.40008e-11	0.000100615	43.0258
	rs2472297	T	C	-0.0334187	0.00205714	0.26061	2.39994e-59	0.000616819	263.906
	rs8054636	C	T	-0.0103313	0.00185114	0.537476	2.39999e-08	7.28407e-05	31.1479
	rs2289292	T	C	-0.012769	0.001927	0.334337	3.40017e-11	0.000102679	43.9085
	rs1421085	C	T	0.01201	0.00184584	0.403711	7.70016e-11	9.89987e-05	42.3346
	rs2435200	A	G	0.0112139	0.0018384	0.412694	1.09999e-09	8.70102e-05	37.2076
	rs9957088	T	C	-0.0118296	0.00208716	0.253192	1.40001e-08	7.51226e-05	32.1238
	rs4239466	C	A	0.0106426	0.00189646	0.391897	2e-08	7.36462e-05	31.4924
	rs429358	C	T	0.0166809	0.00250899	0.154368	2.99985e-11	0.000103364	44.2017
	rs3746410	G	A	0.0168391	0.00225025	0.20396	7.29962e-14	0.000130946	55.9982
	rs56100328	G	A	-0.0175542	0.00321669	0.090196	4.79999e-08	6.96447e-05	29.7812
Cereal intake	rs12354267	C	T	0.0116473	0.00193279	0.309145	1.7e-09	8.22199e-05	36.3144
	rs10857964	C	T	0.0140866	0.0022053	0.205117	1.7e-10	9.2378e-05	40.8014
	rs112780312	A	G	-0.0121483	0.0020189	0.274969	1.79999e-09	8.1978e-05	36.2076
	rs184643	A	G	-0.0121653	0.00180474	0.56672	1.59993e-11	0.000102873	45.4375
	rs6545770	T	A	-0.013728	0.00206041	0.748101	2.70023e-11	0.000100507	44.3921
	rs4988235	A	G	0.0114	0.00201241	0.736893	1.5e-08	7.26569e-05	32.0904
	rs7619139	A	T	-0.016951	0.00181499	0.588533	9.70063e-21	0.000197464	87.2248
	rs67723420	A	T	0.0105252	0.00184665	0.376335	1.2e-08	7.35514e-05	32.4855
	rs9846396	T	C	0.0119674	0.00180031	0.441556	2.99985e-11	0.000100044	44.1879
	rs11940694	G	A	-0.0126647	0.00183426	0.604068	5.00035e-12	0.000107933	47.6723
	rs11097340	T	C	-0.0115334	0.00181501	0.399592	2.1e-10	9.14215e-05	40.3789
	rs3115230	A	C	-0.0114779	0.00207131	0.752001	2.99999e-08	6.95242e-05	30.7067
	rs79642906	A	G	-0.0181581	0.00322812	0.083314	1.89998e-08	7.16378e-05	31.6402
	rs10057775	C	T	0.0200293	0.00289378	0.893563	4.49987e-12	0.000108464	47.907
	rs6918737	A	T	0.0137325	0.00210976	0.234488	7.59976e-11	9.59231e-05	42.3673
	rs2817377	A	G	0.00990084	0.00178933	0.537948	3.09999e-08	6.9321e-05	30.6169
	rs2504706	C	T	0.0181793	0.00210238	0.234682	5.30029e-18	0.000169274	74.7704
	rs9374896	T	C	0.0175265	0.00179165	0.466274	1.29987e-22	0.000216631	95.6934
	rs1853931	A	G	-0.0113368	0.00181017	0.531294	3.79997e-10	8.88046e-05	39.223
	rs62442924	T	C	0.0127309	0.00225709	0.194276	1.7e-08	7.20312e-05	31.814
	rs4410790	C	T	-0.0109143	0.00184697	0.630668	3.40001e-09	7.90623e-05	34.9197
	rs13234131	G	A	0.0170117	0.0026602	0.128369	1.6e-10	9.25888e-05	40.8945
	rs9987289	G	A	0.0178679	0.0030947	0.908767	7.79992e-09	7.5476e-05	33.3356
	rs4739095	A	G	-0.0128656	0.00210523	0.765732	9.90011e-10	8.45582e-05	37.3473
	rs2927238	G	T	0.0102465	0.0018288	0.613181	2.1e-08	7.10754e-05	31.3918
	rs2799849	T	C	-0.0123289	0.00190573	0.678123	9.79941e-11	9.47581e-05	41.8527
	rs7040561	A	T	-0.0162685	0.00252002	0.850635	1.09999e-10	9.43578e-05	41.6759
	rs491711	C	A	0.0116885	0.00193366	0.311975	1.5e-09	8.27281e-05	36.5389
	rs10837531	G	C	0.0107836	0.00179687	0.455002	2e-09	8.15437e-05	36.0157
	rs11038810	G	A	0.0111343	0.00186325	0.644091	2.30001e-09	8.085e-05	35.7093
	rs2450126	G	A	-0.0149019	0.00245669	0.156746	1.29999e-09	8.33063e-05	36.7943
	rs627185	G	C	-0.0108269	0.00179076	0.544427	1.5e-09	8.27616e-05	36.5537
	rs2472297	T	C	-0.0158518	0.00202189	0.261458	4.49987e-15	0.00013916	61.4667
	rs1104608	C	G	0.0108629	0.00181843	0.426239	2.30001e-09	8.07969e-05	35.6859
	rs68136852	A	C	-0.0141222	0.00247848	0.152389	1.2e-08	7.35078e-05	32.4662
	rs3859193	A	T	-0.0103258	0.00179925	0.470074	9.49992e-09	7.45699e-05	32.9354
	rs8097544	G	A	-0.0246368	0.00254108	0.145206	3.19963e-22	0.0002128	94.0005
	rs4797242	A	C	0.0114312	0.00194889	0.297207	4.49997e-09	7.78945e-05	34.4038
	rs11670024	G	A	0.0160114	0.00279947	0.115508	1.09999e-08	7.40639e-05	32.7118
	rs6510177	C	T	-0.0130354	0.00228744	0.805589	1.2e-08	7.35274e-05	32.4749
	rs78854891	C	T	0.0221411	0.00363312	0.065728	1.09999e-09	8.4088e-05	37.1396
	rs56131196	A	G	0.0180024	0.00227695	0.188724	2.70023e-15	0.000141522	62.5103
	rs838133	G	A	-0.0206515	0.00184331	0.549201	3.90032e-29	0.000284128	125.518
Hot drink temperature	rs12038134	A	T	0.0065373	0.00118661	0.508213	3.59998e-08	6.62837e-05	30.3514
	rs1001880	C	T	0.00738412	0.0012841	0.313764	8.9e-09	7.22143e-05	33.0672
	rs2786529	G	C	-0.0083068	0.00145596	0.209494	1.2e-08	7.10874e-05	32.5512
	rs12132579	T	C	0.00705328	0.00123845	0.357498	1.2e-08	7.08353e-05	32.4357
	rs79564740	C	T	-0.019251	0.00345293	0.030417	2.5e-08	6.78823e-05	31.0834
	rs10927006	C	T	-0.0137404	0.00169286	0.143611	4.79954e-16	0.000143863	65.8802
	rs1260326	C	T	-0.00918503	0.0012103	0.604332	3.19963e-14	0.00012577	57.5935
	rs62134736	A	G	0.00757696	0.00135104	0.2591	2e-08	6.86877e-05	31.4522
	rs12622811	T	C	-0.0102643	0.00130168	0.298571	3.10027e-15	0.000135783	62.1797
	rs1568452	T	C	-0.0120516	0.00122159	0.382005	5.90065e-23	0.000212521	97.3277
	rs74384251	T	C	0.00952526	0.00172669	0.136886	3.50002e-08	6.64586e-05	30.4315
	rs1997468	T	C	0.0108619	0.0011942	0.439876	9.3994e-20	0.000180648	82.7286
	rs17024335	C	T	-0.00828937	0.00143076	0.223585	6.90001e-09	7.33048e-05	33.5666
	rs17409597	C	T	-0.0069862	0.00119428	0.491526	4.90004e-09	7.47295e-05	34.219
	rs34292254	T	G	0.0074428	0.0011946	0.552492	4.70002e-10	8.47707e-05	38.8173
	rs1144428	A	G	0.0122206	0.00146033	0.790277	5.79963e-17	0.000152923	70.0295
	rs6736362	T	C	-0.00664831	0.00119534	0.560656	2.69998e-08	6.75562e-05	30.9341
	rs1513475	C	T	-0.00891422	0.00124407	0.34937	7.8001e-13	0.00011212	51.3423
	rs888405	G	A	0.00919625	0.00146844	0.794793	3.79997e-10	8.56499e-05	39.22
	rs17023019	G	A	0.0121208	0.00124196	0.647408	1.69981e-22	0.000207975	95.2457
	rs9835772	T	A	-0.00807999	0.00138074	0.243662	4.90004e-09	7.4786e-05	34.2449
	rs12695358	T	G	-0.00706156	0.00121026	0.597342	5.39995e-09	7.43475e-05	34.0441
	rs11710570	C	T	-0.00767936	0.00119156	0.448108	1.2e-10	9.07055e-05	41.5352
	rs2255015	A	G	-0.00697811	0.00119165	0.454555	4.70002e-09	7.4886e-05	34.2907
	rs2702576	G	A	0.00741552	0.0012235	0.621311	1.40001e-09	8.02224e-05	36.7344
	rs2952896	A	G	0.00682299	0.00120832	0.592305	1.6e-08	6.96322e-05	31.8848
	rs2728784	G	A	-0.0110087	0.00146285	0.208554	5.30029e-14	0.000123673	56.6331
	rs6892119	G	A	-0.0080653	0.00122024	0.574513	3.90032e-11	9.54034e-05	43.6866
	rs6876382	G	C	-0.0151419	0.00252443	0.05895	2e-09	7.85697e-05	35.9776
	rs111251222	G	A	-0.00773272	0.00135975	0.258804	1.29999e-08	7.0627e-05	32.3403
	rs62403110	A	G	-0.00743216	0.00129009	0.302512	8.40001e-09	7.24792e-05	33.1885
	rs3117103	T	A	-0.0152595	0.00170721	0.139554	4.00037e-19	0.000174456	79.8923
	rs9274443	G	C	-0.00852814	0.00137034	0.478346	4.90004e-10	8.45805e-05	38.7302
	rs1326609	A	G	-0.00780654	0.00122834	0.371579	2.1e-10	8.82057e-05	40.3904
	rs12664031	A	C	-0.0104514	0.00137573	0.289569	2.99985e-14	0.000126033	57.7139
	rs9372734	T	C	-0.00802444	0.00118828	0.482495	1.39991e-11	9.95872e-05	45.6026
	rs4410790	C	T	-0.0109577	0.0012289	0.630852	4.79954e-19	0.000173614	79.5067
	rs210600	A	G	0.00767525	0.00132603	0.27676	7.10003e-09	7.31647e-05	33.5024
	rs35968894	G	A	-0.00721604	0.00122465	0.377461	3.79997e-09	7.58221e-05	34.7194
	rs58391518	C	T	-0.0073709	0.00130713	0.291369	1.7e-08	6.9443e-05	31.7981
	rs2113336	A	C	-0.00721001	0.00119169	0.470426	1.40001e-09	7.99402e-05	36.6052
	rs2360802	T	A	-0.00942447	0.00142345	0.225125	3.59998e-11	9.57288e-05	43.8357
	rs1027583	C	G	-0.00766076	0.00134369	0.272924	1.2e-08	7.09855e-05	32.5045
	rs62572325	A	C	0.0112111	0.00173948	0.13467	1.2e-10	9.07138e-05	41.539
	rs62580693	C	G	0.00804118	0.0013674	0.252484	4.09996e-09	7.55215e-05	34.5817
	rs10822089	G	A	-0.00727765	0.0011875	0.523143	8.9e-10	8.20228e-05	37.5589
	rs10764990	A	G	0.00948211	0.00121444	0.607319	5.79963e-15	0.000133124	60.9615
	rs10829603	G	T	0.00735716	0.00119538	0.451828	7.49998e-10	8.27232e-05	37.8797
	rs17461712	C	T	0.0120892	0.00159479	0.167426	3.40017e-14	0.000125484	57.4627
	rs11570094	A	C	0.00754557	0.00130192	0.295801	6.80002e-09	7.33565e-05	33.5903
	rs1447182	C	T	0.00939207	0.00145062	0.782248	9.49948e-11	9.15441e-05	41.9192
	rs61909866	T	C	-0.00734016	0.00127652	0.316065	8.9e-09	7.2207e-05	33.0639
	rs4492837	C	G	-0.00679179	0.00120606	0.586887	1.79999e-08	6.92557e-05	31.7124
	rs10744560	T	C	-0.00689025	0.00125393	0.340057	3.89996e-08	6.59401e-05	30.1941
	rs826848	T	C	-0.014781	0.00238831	0.933713	6.1e-10	8.36459e-05	38.3023
	rs2712661	A	G	-0.00823825	0.00140949	0.769898	5.1e-09	7.46051e-05	34.1621
	rs4477562	T	C	-0.0104703	0.00178552	0.1287	4.49997e-09	7.5095e-05	34.3864
	rs9570736	G	A	-0.00655673	0.00118731	0.518982	3.29997e-08	6.65997e-05	30.4961
	rs34759521	A	T	-0.00825854	0.00141691	0.227087	5.60003e-09	7.41899e-05	33.9719
	rs2472297	T	C	-0.0153851	0.00134465	0.261771	2.60016e-30	0.000285833	130.912
	rs34935263	G	A	-0.00681729	0.00118993	0.533192	1e-08	7.16811e-05	32.823
	rs58726064	G	C	0.00677132	0.00119583	0.442086	1.5e-08	7.00217e-05	32.0631
	rs1680349	A	G	-0.00673031	0.00119781	0.563781	1.89998e-08	6.89476e-05	31.5713
	rs55880962	A	G	0.00848655	0.00150523	0.192325	1.7e-08	6.94195e-05	31.7874
	rs4452038	T	C	-0.0111751	0.00122327	0.389867	6.4998e-20	0.000182236	83.4558
	rs17513240	T	A	-0.0106455	0.00156881	0.172466	1.20005e-11	0.000100555	46.0457
	rs1132845	T	C	-0.00699287	0.00121299	0.404377	8.19993e-09	7.25805e-05	33.2349
	rs6045331	G	C	-0.00759061	0.00122681	0.37918	6.1e-10	8.36021e-05	38.2822
	rs2825972	G	A	0.00875118	0.00130395	0.292758	1.9002e-11	9.83612e-05	45.0411
	rs2032512	C	A	-0.00891807	0.00121481	0.607796	2.09991e-13	0.000117687	53.8919
Shellfish intake	rs112496522	G	A	0.0382277	0.00637846	0.006731	2.1e-09	0.000552814	35.9179
	rs1458476	C	G	0.0300978	0.00523533	0.008686	8.99995e-09	0.000508692	33.0497
	rs145725821	A	G	0.0321799	0.00573415	0.007547	2e-08	0.000484747	31.4933
Fresh fruit intake	rs7554485	C	T	-0.00801014	0.00125414	0.611539	1.7e-10	9.13617e-05	40.7931
	rs1620977	G	A	-0.0131742	0.00137761	0.730517	1.10002e-21	0.000204796	91.4522
	rs559734	C	G	0.00776806	0.00136078	0.711817	1.09999e-08	7.29849e-05	32.5872
	rs2790688	T	C	0.0114466	0.00169613	0.154068	1.50003e-11	0.000102001	45.5442
	rs12044599	G	A	0.00942073	0.0015033	0.21008	3.69999e-10	8.79539e-05	39.2714
	rs2867113	A	G	-0.0138606	0.00196025	0.130942	1.50003e-12	0.000111972	49.9965
	rs4953150	T	C	-0.00843921	0.00129268	0.344088	6.59933e-11	9.54543e-05	42.6206
	rs17049185	T	G	0.00804043	0.00139033	0.267872	7.29995e-09	7.49041e-05	33.4442
	rs11896330	A	G	-0.00844567	0.0012744	0.632839	3.40017e-11	9.83625e-05	43.9192
	rs817223	C	T	-0.00726908	0.00122339	0.481314	2.80001e-09	7.90697e-05	35.3043
	rs10192394	T	C	-0.00766096	0.0012287	0.528785	4.49997e-10	8.70668e-05	38.8752
	rs72974263	T	C	0.00738684	0.00131242	0.318282	1.79999e-08	7.09507e-05	31.6789
	rs13072255	C	A	0.00898012	0.00122355	0.493966	2.09991e-13	0.000120638	53.8665
	rs1375566	A	G	-0.00783382	0.001266	0.627412	6.1e-10	8.57547e-05	38.2893
	rs1356292	T	C	0.00917471	0.00155324	0.807546	3.50002e-09	7.81428e-05	34.8904
	rs12641371	T	C	0.00791271	0.00123354	0.433148	1.40001e-10	9.21551e-05	41.1474
	rs10064431	C	T	-0.00757392	0.00122365	0.522495	5.99998e-10	8.58035e-05	38.3111
	rs149449	A	G	0.00728855	0.00122061	0.489167	2.39999e-09	7.98563e-05	35.6555
	rs586346	C	T	-0.0069217	0.00126583	0.635353	4.49997e-08	6.69671e-05	29.9001
	rs2143081	A	G	0.00832073	0.00122891	0.539822	1.29987e-11	0.000102672	45.8438
	rs994270	G	C	0.0132585	0.00144389	0.235126	4.19952e-20	0.000188823	84.3177
	rs329274	G	A	0.0068183	0.00122813	0.485636	2.80001e-08	6.90318e-05	30.8221
	rs12536253	C	G	-0.00815943	0.00141599	0.24901	8.30004e-09	7.43674e-05	33.2045
	rs10249294	A	G	0.0195637	0.00126299	0.372973	4.10015e-54	0.000537136	239.939
	rs10271924	T	C	-0.00704676	0.00125592	0.492595	2e-08	7.05082e-05	31.4813
	rs7818437	C	T	-0.00804815	0.00145251	0.235903	2.99999e-08	6.87606e-05	30.701
	rs1866823	A	G	0.00743079	0.0012406	0.544469	2.1e-09	8.03502e-05	35.876
	rs4302893	A	G	0.00738857	0.00129959	0.334189	1.29999e-08	7.23923e-05	32.3226
	rs2093654	G	A	0.00712915	0.00125874	0.388133	1.5e-08	7.18435e-05	32.0776
	rs6475724	T	C	0.00772163	0.00137406	0.727296	1.89998e-08	7.0728e-05	31.5795
	rs7869969	G	A	0.00756738	0.00129919	0.330836	5.69994e-09	7.59851e-05	33.9269
	rs10828266	G	A	0.0123642	0.00135696	0.715634	8.10028e-20	0.000185923	83.0225
	rs9919429	G	A	-0.00672322	0.00122289	0.486008	3.79997e-08	6.76965e-05	30.2258
	rs12780952	A	G	0.00747457	0.00135361	0.286382	3.40001e-08	6.82922e-05	30.4918
	rs11248509	T	A	0.00732973	0.00126801	0.371237	7.39997e-09	7.48365e-05	33.414
	rs10840126	G	A	-0.00771754	0.00128576	0.376121	1.89998e-09	8.06898e-05	36.0277
	rs11032362	A	G	0.0123929	0.00212339	0.090976	5.30005e-09	7.62902e-05	34.0631
	rs10838724	T	G	0.00901088	0.00128277	0.367992	2.09991e-12	0.000110511	49.3441
	rs60452247	A	G	0.00796969	0.00126932	0.363079	3.40001e-10	8.82913e-05	39.422
	rs7982441	C	T	-0.00841258	0.00137614	0.731883	9.80009e-10	8.36975e-05	37.3707
	rs9517948	T	C	0.00695315	0.00123287	0.451352	1.7e-08	7.12382e-05	31.8073
	rs34162196	T	C	-0.0181417	0.0020297	0.1008	4.00037e-19	0.000178908	79.8896
	rs12885598	A	G	0.00751549	0.00124738	0.596671	1.7e-09	8.13013e-05	36.3007
	rs28479795	T	C	0.0112324	0.00147345	0.221473	2.49977e-14	0.000130147	58.1129
	rs1051547	C	T	-0.00757523	0.00124161	0.561537	1.09999e-09	8.33682e-05	37.2237
	rs62051554	A	G	0.0116118	0.00198143	0.108545	4.60002e-09	7.69172e-05	34.3431
	rs862227	G	A	-0.0101452	0.00122398	0.457858	1.10002e-16	0.000153858	68.7022
	rs139042899	C	A	0.035995	0.00608106	0.013469	3.2e-09	7.84706e-05	35.0368
	rs8095324	G	A	-0.00694613	0.00124903	0.404041	2.69998e-08	6.92669e-05	30.927
	rs2048522	T	A	0.0095625	0.00124771	0.434968	1.80011e-14	0.000131545	58.7373
	rs73455661	G	A	0.0102938	0.0013622	0.279338	4.10015e-14	0.000127888	57.1042
	rs11085749	A	G	-0.00773361	0.00125477	0.387076	7.10003e-10	8.50775e-05	37.9869
	rs1964272	A	G	0.00830429	0.00122265	0.48389	1.10002e-11	0.000103317	46.1316
	rs739320	C	T	-0.00899731	0.00127708	0.60575	1.9002e-12	0.000111162	49.6349
	rs78537042	A	C	-0.0119259	0.00218432	0.086801	4.79999e-08	6.67631e-05	29.809
Salt added to food	rs6695915	G	A	-0.0166292	0.00299835	0.095551	2.90001e-08	6.64837e-05	30.7593
	rs11210985	A	G	-0.0156565	0.00181806	0.3791	7.19946e-18	0.000160276	74.1602
	rs1008078	T	C	0.0116597	0.00180649	0.395512	1.09999e-10	9.0039e-05	41.6583
	rs12563932	C	A	-0.0284929	0.00520996	0.029478	4.49997e-08	6.46461e-05	29.9091
	rs10752999	C	A	0.0127624	0.00192721	0.702035	3.50026e-11	9.47833e-05	43.8535
	rs12094804	G	A	0.0205059	0.00365579	0.061754	2e-08	6.80036e-05	31.4625
	rs11126666	A	G	-0.0119879	0.00201908	0.255562	2.90001e-09	7.61925e-05	35.2515
	rs528301	A	G	0.0152609	0.00177008	0.554846	6.59933e-18	0.000160646	74.3315
	rs2263636	C	A	0.0112558	0.00196454	0.719001	1e-08	7.09523e-05	32.8268
	rs264932	G	A	-0.0104199	0.0018018	0.605889	7.29995e-09	7.22851e-05	33.4435
	rs13400612	G	C	0.0202846	0.00204252	0.246906	2.99985e-23	0.000213144	98.6276
	rs7581335	T	A	0.014931	0.00253318	0.140518	3.79997e-09	7.50895e-05	34.7411
	rs7591518	C	T	-0.0207723	0.00192978	0.298453	5.10035e-27	0.000250387	115.865
	rs12988960	C	G	0.014981	0.00189646	0.315972	2.80027e-15	0.000134866	62.4011
	rs17805497	C	T	0.0124815	0.00185017	0.345071	1.50003e-11	9.83635e-05	45.5102
	rs976179	T	A	0.0100673	0.00176491	0.485324	1.2e-08	7.03261e-05	32.5371
	rs55897719	A	C	0.0135021	0.001896	0.316817	1.10002e-12	0.000109609	50.7136
	rs11717750	C	T	-0.00960725	0.00176165	0.50107	4.90004e-08	6.42832e-05	29.7411
	rs73040343	G	A	-0.0103509	0.00181415	0.381434	1.2e-08	7.03632e-05	32.5543
	rs400750	G	T	0.016712	0.00181467	0.616712	3.29989e-20	0.000183294	84.8125
	rs6776248	C	T	0.0113408	0.00199794	0.26336	1.40001e-08	6.964e-05	32.2196
	rs11130206	G	C	-0.0120324	0.00177553	0.432321	1.20005e-11	9.92594e-05	45.9247
	rs736935	T	C	0.0156881	0.00187874	0.336413	6.79986e-17	0.000150698	69.7277
	rs2736748	G	A	0.0280118	0.00215956	0.789193	1.80011e-38	0.000363546	168.248
	rs9843358	T	C	0.0189528	0.00234421	0.171903	6.20012e-16	0.000141273	65.366
	rs6780346	T	C	-0.0168372	0.00181724	0.620997	1.9002e-20	0.000185524	85.8447
	rs9835772	T	A	0.0114509	0.0020521	0.243664	2.39999e-08	6.73006e-05	31.1373
	rs6804929	A	G	0.0167058	0.0028892	0.105016	7.39997e-09	7.22627e-05	33.4332
	rs6443950	T	A	-0.0142051	0.00183062	0.631504	8.49963e-15	0.000130137	60.213
	rs7673170	A	G	-0.0125967	0.00180133	0.395273	2.70023e-12	0.000105693	48.9018
	rs12501838	T	A	0.0146672	0.0020816	0.23366	1.80011e-12	0.000107305	49.6476
	rs7670308	A	G	-0.0116397	0.00180121	0.409195	1e-10	9.02572e-05	41.7593
	rs4860797	A	G	0.011667	0.00180763	0.601276	1.09999e-10	9.00381e-05	41.6579
	rs526210	A	G	0.010095	0.00181871	0.542868	2.80001e-08	6.65921e-05	30.8094
	rs3890316	A	G	-0.0113326	0.00204164	0.249954	2.80001e-08	6.65945e-05	30.8105
	rs34906832	G	A	0.0150976	0.00253007	0.140896	2.39999e-09	7.69633e-05	35.6081
	rs13131880	C	T	-0.0126193	0.00212752	0.220413	2.99999e-09	7.60425e-05	35.1821
	rs12658060	C	T	-0.0274145	0.00211762	0.222971	2.49977e-38	0.000362138	167.596
	rs1823011	G	A	-0.0102255	0.00186117	0.659939	3.89996e-08	6.52431e-05	30.1853
	rs4235642	G	A	0.0122937	0.00181648	0.379691	1.29987e-11	9.89982e-05	45.8039
	rs6887291	G	T	0.0126757	0.00183649	0.636126	5.10035e-12	0.000102965	47.6392
	rs868720	C	G	0.0159938	0.00192468	0.305451	9.60064e-17	0.000149241	69.0533
	rs4912891	C	T	0.0106552	0.00192298	0.691882	2.99999e-08	6.63607e-05	30.7024
	rs33137	T	C	-0.0120839	0.00177315	0.493871	9.3994e-12	0.00010038	46.4431
	rs2339234	A	G	-0.0176416	0.00190008	0.683186	1.59993e-20	0.000186302	86.2046
	rs35099536	C	A	0.0259587	0.00320749	0.08461	5.79963e-16	0.00014156	65.4988
	rs4236065	C	T	-0.0111709	0.0020305	0.255885	3.79997e-08	6.54196e-05	30.2669
	rs28366169	A	G	-0.0208479	0.00329942	0.077319	2.59998e-10	8.62935e-05	39.9252
	rs9278020	A	G	0.0232222	0.00286151	0.10619	4.79954e-16	0.000142338	65.8589
	rs2463710	A	T	0.0119523	0.00219119	0.753885	4.90004e-08	6.43104e-05	29.7537
	rs2506738	G	A	-0.0151014	0.00180067	0.401141	5.00035e-17	0.000152008	70.3338
	rs9375448	T	A	-0.0116787	0.00176162	0.492981	3.40017e-11	9.49925e-05	43.9504
	rs11761254	T	C	-0.0176809	0.00254593	0.136978	3.80014e-12	0.000104241	48.2296
	rs1726866	A	G	0.0265437	0.00176998	0.552077	7.70016e-51	0.000485894	224.897
	rs2457427	C	T	-0.0165822	0.00256949	0.863856	1.09999e-10	9.00156e-05	41.6475
	rs4739105	C	T	0.0154648	0.00218013	0.787781	1.29987e-12	0.000108753	50.3178
	rs6987313	C	T	0.00990698	0.00176579	0.520156	2e-08	6.80364e-05	31.4777
	rs7021360	A	C	-0.0101193	0.00181012	0.388225	2.30001e-08	6.75496e-05	31.2525
	rs586716	A	G	0.0143673	0.00179338	0.414681	1.10002e-15	0.000138711	64.1806
	rs7465705	A	G	-0.0118468	0.00181578	0.384538	6.79986e-11	9.2003e-05	42.5671
	rs10971930	C	T	0.0155012	0.00264358	0.127418	4.49997e-09	7.43155e-05	34.383
	rs10736951	C	G	-0.0113624	0.001843	0.635537	7.00003e-10	8.21524e-05	38.0091
	rs4595499	T	C	-0.0172775	0.00180773	0.391888	1.20005e-21	0.000197413	91.3467
	rs4948275	T	C	0.0127146	0.00177265	0.481851	7.39946e-13	0.000111193	51.4467
	rs10128297	T	C	-0.0105548	0.00180004	0.402787	4.49997e-09	7.43138e-05	34.3822
	rs10883796	A	G	0.0114406	0.00193424	0.294358	3.29997e-09	7.56154e-05	34.9844
	rs35702851	C	G	0.0121964	0.00219059	0.204203	2.59998e-08	6.70005e-05	30.9984
	rs11022746	G	T	0.0118271	0.0019132	0.681941	6.29999e-10	8.25974e-05	38.215
	rs35271178	T	C	0.010244	0.00179093	0.588507	1.09999e-08	7.0716e-05	32.7175
	rs9667150	A	G	0.012589	0.0017806	0.559523	1.50003e-12	0.000108036	49.9859
	rs99780	T	C	0.0109071	0.00184757	0.350239	3.59998e-09	7.53269e-05	34.851
	rs12789951	T	C	-0.0117174	0.00179694	0.411036	7.00003e-11	9.19013e-05	42.52
	rs7110845	G	A	-0.0115376	0.00178627	0.579174	1.09999e-10	9.01704e-05	41.7191
	rs7927679	T	C	0.0149539	0.00176398	0.504024	2.29985e-17	0.000155317	71.8654
	rs329670	C	T	-0.0152915	0.00263275	0.870289	6.29999e-09	7.29148e-05	33.7349
	rs667128	T	C	0.0154255	0.00265228	0.126584	5.99998e-09	7.31096e-05	33.825
	rs324018	G	T	0.0100101	0.00181156	0.613528	3.29997e-08	6.59947e-05	30.533
	rs1895951	C	T	-0.0116911	0.00214215	0.220794	4.79999e-08	6.43797e-05	29.7858
	rs12579997	C	G	0.0160311	0.00234785	0.170455	8.60003e-12	0.000100765	46.6213
	rs1045411	T	C	-0.0150663	0.0019926	0.268305	4.00037e-14	0.000123562	57.1704
	rs9569747	G	T	-0.0125594	0.00193552	0.298073	8.60003e-11	9.10058e-05	42.1057
	rs9317406	T	C	-0.0107015	0.00182384	0.376115	4.39997e-09	7.44132e-05	34.4282
	rs7982263	C	T	0.0106084	0.0017875	0.581981	2.90001e-09	7.61274e-05	35.2213
	rs10140751	T	G	-0.0112745	0.00204674	0.245951	3.59998e-08	6.55854e-05	30.3436
	rs4981196	C	A	-0.0114561	0.00182248	0.635898	3.29997e-10	8.54038e-05	39.5136
	rs961044	T	C	-0.0140077	0.00252727	0.857621	2.99999e-08	6.63999e-05	30.7205
	rs8022455	C	T	-0.0111417	0.00177399	0.54702	3.40001e-10	8.52569e-05	39.4456
	rs2693687	T	C	0.0116279	0.00182047	0.393736	1.7e-10	8.81786e-05	40.7975
	rs491907	G	A	0.0109863	0.00176296	0.511555	4.60002e-10	8.39359e-05	38.8344
	rs8040685	T	C	-0.0154071	0.00275814	0.884465	2.30001e-08	6.74444e-05	31.2038
	rs2521501	T	A	-0.0113954	0.00190039	0.322086	2e-09	7.77152e-05	35.956
	rs11075194	G	A	-0.00981656	0.00178742	0.425797	4e-08	6.51934e-05	30.1622
	rs2547040	C	G	-0.0127081	0.00222943	0.805074	1.2e-08	7.02278e-05	32.4916
	rs6416794	C	T	-0.0119996	0.00220031	0.798724	4.90004e-08	6.42842e-05	29.7416
	rs1728779	G	A	0.00987078	0.0017892	0.436092	3.50002e-08	6.57844e-05	30.4357
	rs72807804	T	C	0.0120641	0.00213899	0.218782	1.7e-08	6.87557e-05	31.8105
	rs35142265	G	A	0.0150134	0.00213637	0.218202	2.09991e-12	0.000106739	49.3859
	rs8097544	G	A	0.0140302	0.00251279	0.145366	2.39999e-08	6.73833e-05	31.1755
	rs4799949	T	C	-0.0109799	0.00187206	0.667226	4.49997e-09	7.43517e-05	34.3998
	rs2852348	G	A	-0.0131167	0.0017774	0.458696	1.59993e-13	0.000117705	54.4599
	rs11082431	T	C	0.0105645	0.00192067	0.301904	3.79997e-08	6.53928e-05	30.2545
	rs62098445	A	C	-0.0158642	0.00191149	0.318657	1e-16	0.000148865	68.8796
	rs429358	C	T	-0.0153977	0.00244198	0.154168	2.90001e-10	8.59323e-05	39.7581
	rs2835623	T	C	0.0226771	0.00414363	0.04766	4.39997e-08	6.47368e-05	29.951
	rs2899345	C	T	0.00988666	0.001773	0.504298	2.5e-08	6.72077e-05	31.0942
	rs9611875	G	A	0.0662007	0.00451868	0.039616	1.29987e-48	0.000463732	214.635
Non-oily fish intake	rs1260326	C	T	-0.00955354	0.0016553	0.604249	7.90005e-09	7.22697e-05	33.3099
	rs16822430	C	T	0.0116344	0.00191996	0.23321	1.40001e-09	7.96675e-05	36.7199
	rs11680516	C	T	0.0122842	0.00202829	0.202388	1.40001e-09	7.95813e-05	36.6802
	rs4318925	T	C	-0.0150377	0.0021207	0.177245	1.29987e-12	0.000109086	50.2808
	rs3799077	G	T	-0.0107346	0.00175764	0.309993	1e-09	8.09261e-05	37.3001
	rs17317920	G	A	0.00906029	0.0016312	0.479238	2.80001e-08	6.69349e-05	30.8509
	rs6957745	C	T	-0.0121791	0.00202331	0.202978	1.79999e-09	7.8611e-05	36.2329
	rs35287743	T	G	-0.0177401	0.00255244	0.11583	3.59998e-12	0.000104802	48.3058
	rs7148387	G	A	-0.00930647	0.00165022	0.590715	1.7e-08	6.90031e-05	31.8042
	rs56094641	G	A	0.0125875	0.00165108	0.404619	2.49977e-14	0.000126096	58.122
	rs838133	G	A	0.016184	0.00167625	0.549409	4.70002e-22	0.000202217	93.2164
Pork intake	rs11211124	C	T	-0.00995273	0.00175408	0.230603	1.40001e-08	6.99591e-05	32.1947
	rs9973426	G	A	0.0110847	0.00193678	0.176598	1e-08	7.1178e-05	32.7556
	rs7641973	A	G	0.00844615	0.00154097	0.353362	4.20001e-08	6.52815e-05	30.0419
	rs254152	G	C	-0.0104266	0.00174217	0.23498	2.19999e-09	7.78323e-05	35.8181
	rs9379832	G	A	-0.0114715	0.00170628	0.255452	1.80011e-11	9.82169e-05	45.1999
	rs1355171	A	C	-0.0109832	0.001477	0.488844	1e-13	0.000120153	55.2962
	rs10972033	T	G	0.00897557	0.00147851	0.45643	1.29999e-09	8.00811e-05	36.8531
	rs34161520	G	C	0.0115919	0.0020206	0.160381	9.59997e-09	7.15166e-05	32.9114
	rs2387807	T	C	-0.0150846	0.00274837	0.077893	4.09996e-08	6.54603e-05	30.1242
	rs4146837	T	C	0.00879226	0.0014944	0.455561	4e-09	7.52184e-05	34.6151
	rs3964074	C	T	-0.00895091	0.00148347	0.546932	1.6e-09	7.91101e-05	36.4062
	rs36124222	C	T	0.00840935	0.00150083	0.433239	2.1e-08	6.82215e-05	31.395
	rs12721051	G	C	-0.0123637	0.00188666	0.188393	5.60015e-11	9.33165e-05	42.9445
	rs838133	G	A	0.0108944	0.00152491	0.549354	8.99912e-13	0.000110907	51.0407
Green tea intake	rs12144868	C	T	3.07273	0.527463	0.015146	5.69994e-09	0.000522234	33.9353
	rs142811251	C	G	3.45976	0.617814	0.010296	2.1e-08	0.000482608	31.3591
	rs145313301	C	G	4.99373	0.812513	0.006149	7.90005e-10	0.000581252	37.7725
	rs144954030	C	T	4.88015	0.821066	0.005665	2.80001e-09	0.000543628	35.3262
	rs115952340	A	G	3.00972	0.550266	0.01334	4.49997e-08	0.000460399	29.9153
	rs78547201	G	C	3.27496	0.577735	0.011607	1.40001e-08	0.000494501	32.1323
	rs79774709	T	C	5.14056	0.853785	0.005782	1.7e-09	0.000557839	36.2502
	rs116985617	T	C	3.89273	0.674419	0.008531	7.79992e-09	0.000512689	33.3147
	rs189140232	A	G	3.56083	0.625652	0.010006	1.29999e-08	0.00049848	32.3909
	rs11976995	G	T	2.01942	0.348689	0.030423	7.00003e-09	0.000516155	33.54
	rs116035596	T	C	4.90357	0.742882	0.006559	4.10015e-11	0.000670381	43.5684
	rs79638269	T	C	2.67635	0.472895	0.016328	1.5e-08	0.000492912	32.029
	rs644205	A	G	0.848874	0.150756	0.196485	1.79999e-08	0.000487925	31.7047
	rs183788045	T	G	3.54822	0.64978	0.008749	4.70002e-08	0.000458898	29.8178
	rs117251267	C	T	3.55014	0.617762	0.01159	9.09997e-09	0.000508224	33.0244
	rs142373582	C	T	3.24633	0.565762	0.014186	9.59997e-09	0.00050667	32.9234
	rs113898417	G	C	3.97893	0.726631	0.006957	4.39997e-08	0.000461458	29.9841
	rs62059726	A	G	2.8216	0.511814	0.015194	3.50002e-08	0.000467725	30.3916
	rs12958992	G	A	2.16091	0.378903	0.026945	1.2e-08	0.000500527	32.524
	rs117077082	G	A	1.92055	0.34217	0.031795	2e-08	0.000484824	31.5032
	rs113322644	A	C	3.20963	0.555077	0.011694	7.39997e-09	0.000514526	33.4341
Poultry intake	rs9997448	T	C	-0.0104646	0.00188288	0.369236	2.69998e-08	6.68687e-05	30.8886
	rs7829800	G	A	0.011458	0.00194283	0.670759	3.69999e-09	7.52952e-05	34.7813
	rs7046351	A	T	0.0110747	0.00181745	0.509739	1.09999e-09	8.03815e-05	37.131
	rs1051730	A	G	-0.0108759	0.00192936	0.331381	1.7e-08	6.87901e-05	31.7762
	rs9923768	A	G	0.0105123	0.00185899	0.59853	1.6e-08	6.92251e-05	31.9771
	rs2565017	A	G	0.0109515	0.00188211	0.372697	5.89997e-09	7.32955e-05	33.8575
	rs2965200	A	G	-0.0104197	0.00190089	0.640011	4.20001e-08	6.50459e-05	30.0465
	rs2426440	G	A	0.0112177	0.00205323	0.732602	4.70002e-08	6.46184e-05	29.8491
Note: SNP, single nucleotide polymorphism; EA, effect allele; OA, other effect allele; SE, standard error; EAF, effect allele frequency.

## Sheet: Table S4
Table S4. Characteristics of 412 gut microbiota genetic instrumental variables (1e-05)
Traits	SNP	EA	OA	Beta	SE	EAF	P-value	R2	F-statistic
Gut bacterial pathway abundance (ANAEROFRUCAT.PWY..homolactic.fermentation)	rs9990334	A	G	0.0741908	0.0167253	0.424436	9.17124e-06	0.00253642	19.6716
	rs17194003	G	A	-0.102927	0.021032	0.201727	9.8892e-07	0.00308551	23.9434
	rs62335789	C	G	-0.0977054	0.021882	0.168684	8.00284e-06	0.00256991	19.932
	rs11826488	A	G	0.153784	0.0345929	0.0763678	8.76725e-06	0.00254749	19.7577
	rs9947104	G	A	-0.0795727	0.017523	0.303897	5.5977e-06	0.00265783	20.6157
Gut bacterial pathway abundance (ANAGLYCOLYSIS.PWY..glycolysis.III..from.glucose.)	rs62271914	A	G	-0.0740607	0.0162991	0.42331	5.52354e-06	0.00266111	20.6413
	rs12647170	G	A	0.188783	0.0373683	0.0765661	4.37282e-07	0.00328747	25.5158
	rs2650470	G	A	0.0739823	0.0166039	0.45345	8.36093e-06	0.00255915	19.8484
	rs12704084	G	C	-0.0736196	0.0166029	0.599698	9.24433e-06	0.00253447	19.6565
	rs7041639	G	A	-0.157604	0.0341699	0.0875309	3.98111e-06	0.00274174	21.2684
	rs4878062	G	A	0.0760825	0.0164219	0.402286	3.60417e-06	0.00276625	21.4591
	rs58235446	T	C	-0.153253	0.033084	0.0638651	3.61744e-06	0.00276534	21.452
	rs605262	A	G	-0.0757354	0.0170586	0.676757	9.00755e-06	0.00254084	19.706
	rs35731059	A	C	0.129356	0.0262545	0.104757	8.35021e-07	0.00312735	24.269
	rs72666075	C	T	-0.151693	0.0337842	0.0593823	7.12057e-06	0.00259863	20.1554
	rs8101993	C	T	-0.100985	0.0223014	0.180021	5.94964e-06	0.00264282	20.499
Gut bacterial pathway abundance (ARGDEG.PWY..superpathway.of.L.arginine..putrescine..and.4.aminobutanoate.degradation)	rs62523849	C	T	0.406572	0.0900147	0.0675415	6.28032e-06	0.00262951	20.3955
Gut bacterial pathway abundance (ARGORNPROST.PWY..arginine..ornithine.and.proline.interconversion)	rs7576386	A	G	-0.138428	0.0301616	0.7686	4.44233e-06	0.00271474	21.0584
	rs9344056	A	G	-0.17033	0.0349944	0.162359	1.13098e-06	0.00305232	23.6851
	rs2942201	A	C	0.120592	0.0258595	0.438055	3.1107e-06	0.00280254	21.7414
	rs4878453	G	A	0.242077	0.050584	0.0733257	1.70442e-06	0.00295099	22.8964
	rs2504016	G	A	-0.23666	0.0514871	0.0734254	4.29655e-06	0.00272296	21.1223
	rs7923287	T	A	0.139505	0.0290043	0.723875	1.51072e-06	0.00298079	23.1283
	rs61074222	C	G	-0.210428	0.0447813	0.0941941	2.61436e-06	0.00284541	22.0749
Gut bacterial pathway abundance (ARO.PWY..chorismate.biosynthesis.I)	rs10873850	G	A	0.0858857	0.0185528	0.2783	3.66979e-06	0.0027618	21.4245
	rs6782393	C	A	-0.151342	0.033707	0.0605063	7.1246e-06	0.00259849	20.1543
	rs3797252	C	T	-0.0794419	0.0174202	0.307103	5.10699e-06	0.00268041	20.7914
	rs12656915	G	T	0.13461	0.0302054	0.0791242	8.33214e-06	0.00256	19.855
	rs38127	C	T	0.0760269	0.0168296	0.645907	6.25927e-06	0.00263034	20.402
	rs12707570	C	A	-0.0728993	0.0162424	0.512255	7.18223e-06	0.00259651	20.1389
	rs1093520	G	T	0.153028	0.0333575	0.915857	4.48524e-06	0.00271237	21.04
	rs61915762	A	G	0.0827921	0.0180027	0.275511	4.24771e-06	0.00272577	21.1442
	rs73200771	A	G	-0.163263	0.0358564	0.0520806	5.28245e-06	0.00267209	20.7267
	rs12021157	A	G	0.12107	0.0270621	0.108849	7.68536e-06	0.00257986	20.0094
	rs8052034	A	G	0.0740262	0.0163168	0.559625	5.71144e-06	0.00265287	20.5772
	rs7263922	T	C	0.0864963	0.0190557	0.232747	5.64895e-06	0.00265558	20.5983
	rs9305847	C	A	0.0762532	0.0168897	0.626513	6.33824e-06	0.00262725	20.378
	rs136110	C	T	0.0964705	0.0202552	0.208243	1.90964e-06	0.00292292	22.678
Gut bacterial pathway abundance (ASPASN.PWY..superpathway.of.L.aspartate.and.L.asparagine.biosynthesis)	rs12490065	A	G	0.0959472	0.0208734	0.22917	4.29386e-06	0.00272311	21.1235
	rs6858020	A	T	-0.0727501	0.0161757	0.565376	6.87608e-06	0.00260722	20.2222
	rs113902391	A	G	0.0922389	0.01946	0.217886	2.13803e-06	0.00289504	22.461
	rs7707269	C	T	-0.0744962	0.0165717	0.366956	6.94403e-06	0.0026048	20.2034
	rs10267604	C	G	-0.0764351	0.0169762	0.653998	6.71604e-06	0.00261301	20.2672
	rs820496	A	C	-0.0946927	0.0169759	0.545733	2.43198e-08	0.00400495	31.1069
	rs77906768	G	A	0.133484	0.0293512	0.0861075	5.42024e-06	0.00266575	20.6774
	rs9545502	T	C	0.102021	0.0204183	0.197933	5.83678e-07	0.00321596	24.959
	rs2846765	T	C	0.0802031	0.0173136	0.515201	3.6151e-06	0.0027655	21.4533
	rs149811032	A	G	-0.142534	0.0320579	0.0677355	8.74269e-06	0.00254818	19.7631
Gut bacterial pathway abundance (AST.PWY..L.arginine.degradation.II..AST.pathway.)	rs538952	A	C	0.274151	0.060697	0.0624269	6.28076e-06	0.0026295	20.3954
	rs7068964	G	A	-0.130976	0.0293547	0.453157	8.12628e-06	0.00256615	19.9028
	rs72830406	G	C	-0.233287	0.0473559	0.10827	8.38211e-07	0.0031264	24.2617
	rs72924202	T	C	-0.167725	0.0361181	0.206071	3.4209e-06	0.00277911	21.5591
	rs1325380	C	T	0.162314	0.0352487	0.242391	4.12788e-06	0.00273282	21.199
	rs7209568	G	A	0.172899	0.0374387	0.187878	3.87083e-06	0.00274866	21.3223
Gut bacterial pathway abundance (BRANCHED.CHAIN.AA.SYN.PWY..superpathway.of.branched.amino.acid.biosynthesis)	rs1484839	A	G	-0.108324	0.0239553	0.159734	6.12761e-06	0.00263557	20.4426
	rs146068392	G	C	-0.176286	0.0387331	0.050432	5.33129e-06	0.00266983	20.7091
	rs2007634	A	G	0.0725248	0.0163421	0.571356	9.08341e-06	0.00253878	19.69
	rs62350672	T	C	-0.113597	0.0253587	0.173836	7.47748e-06	0.0025866	20.0618
	rs10238229	T	C	0.0962573	0.0216067	0.794063	8.39059e-06	0.00255828	19.8416
	rs7023657	A	G	-0.0812649	0.0183784	0.261857	9.78994e-06	0.00252038	19.5469
	rs11025798	A	G	0.0813802	0.0180881	0.436503	6.82433e-06	0.00260908	20.2366
	rs552787	A	C	-0.0880492	0.0171235	0.643558	2.71819e-07	0.0034053	26.4334
	rs943781	T	C	0.083589	0.0169924	0.449683	8.68944e-07	0.0031175	24.1924
	rs28733370	G	C	0.0950438	0.020597	0.192839	3.94135e-06	0.00274421	21.2877
	rs981881	G	T	-0.07446	0.016842	0.371793	9.82088e-06	0.0025196	19.5409
	rs2107539	T	C	-0.0987344	0.0219817	0.243451	7.06708e-06	0.00260048	20.1698
	rs62228654	C	G	-0.156769	0.0341127	0.0668159	4.31449e-06	0.00272193	21.1143
Gut bacterial pathway abundance (COA.PWY..coenzyme.A.biosynthesis.I)	rs12495388	G	A	-0.121458	0.0269091	0.097635	6.37248e-06	0.00262593	20.3677
	rs117300263	A	G	-0.169358	0.0374003	0.0564102	5.94769e-06	0.0026429	20.4997
	rs10831658	A	G	-0.0951081	0.0199996	0.207259	1.97952e-06	0.00291405	22.609
	rs286908	A	G	-0.0787738	0.0174903	0.293164	6.6728e-06	0.0026146	20.2796
	rs1941024	A	G	-0.0737051	0.0166612	0.597554	9.69962e-06	0.00252266	19.5646
	rs2509667	A	C	-0.116273	0.0253157	0.120838	4.37121e-06	0.00271871	21.0893
	rs9599845	C	T	0.0961761	0.0202786	0.237425	2.10838e-06	0.00289848	22.4878
	rs9931054	C	T	-0.138123	0.0286697	0.0885579	1.45208e-06	0.00299057	23.2044
	rs8067677	A	G	0.0858815	0.0182785	0.299483	2.62093e-06	0.00284479	22.0701
	rs7251031	G	T	-0.0801886	0.0173897	0.308219	4.00204e-06	0.00274045	21.2584
Gut bacterial pathway abundance (COBALSYN.PWY..adenosylcobalamin.salvage.from.cobinamide.I)	rs12128621	A	T	-0.0796843	0.0163727	0.504393	1.13359e-06	0.00305175	23.6806
	rs1514681	C	T	-0.0787943	0.0171089	0.401121	4.11557e-06	0.00273356	21.2048
	rs1451459	A	G	0.0838938	0.0187222	0.252245	7.43049e-06	0.00258815	20.0739
	rs13003991	G	C	0.0821386	0.0164612	0.606858	6.04283e-07	0.00320738	24.8921
	rs10006164	A	G	-0.0869582	0.0177564	0.344145	9.71664e-07	0.00308986	23.9773
	rs61798216	G	A	-0.118636	0.026406	0.113593	7.03014e-06	0.00260177	20.1798
	rs2654736	A	G	0.0985757	0.0213797	0.811446	4.01284e-06	0.00273979	21.2532
	rs2634527	C	T	-0.0790784	0.0167644	0.498378	2.39303e-06	0.00286723	22.2447
	rs74949229	A	G	-0.136496	0.0283337	0.0937893	1.45413e-06	0.00299022	23.2017
	rs12772838	T	C	0.168169	0.0366832	0.0554534	4.55369e-06	0.00270864	21.011
	rs11171846	T	C	-0.140647	0.0292656	0.0821696	1.54074e-06	0.00297593	23.0905
	rs437545	A	T	0.139229	0.0313643	0.0771995	9.03408e-06	0.00254012	19.7004
	rs75967282	C	G	-0.178428	0.0377704	0.0513485	2.31217e-06	0.00287571	22.3107
	rs1968451	C	T	0.0887818	0.0199045	0.680629	8.18149e-06	0.00256448	19.8898
Gut bacterial pathway abundance (COLANSYN.PWY..colanic.acid.building.blocks.biosynthesis)	rs4551833	G	T	-0.184975	0.0364893	0.0539418	3.99275e-07	0.00331	25.6912
	rs1396212	T	C	-0.120916	0.0234319	0.186799	2.46557e-07	0.00342948	26.6218
Gut bacterial pathway abundance (COMPLETE.ARO.PWY..superpathway.of.aromatic.amino.acid.biosynthesis)	rs7695572	G	A	-0.0989027	0.0222375	0.820871	8.68497e-06	0.0025498	19.7757
	rs1093520	G	T	0.179202	0.0334241	0.915857	8.25536e-08	0.00370106	28.7378
	rs7848585	G	A	0.121487	0.0273197	0.101813	8.71412e-06	0.00254898	19.7693
	rs11215785	C	T	0.116001	0.0242663	0.136228	1.74994e-06	0.00294448	22.8458
	rs61915762	A	G	0.0875261	0.0180386	0.275511	1.22131e-06	0.00303333	23.5373
	rs73200771	A	G	-0.163792	0.035928	0.0520806	5.14214e-06	0.00267872	20.7782
	rs1483968	T	C	0.150674	0.034063	0.0577669	9.7167e-06	0.00252222	19.5613
	rs7263922	T	C	0.0884537	0.0190938	0.232747	3.61124e-06	0.00276577	21.4553
	rs136110	C	T	0.0930184	0.0202956	0.208243	4.57977e-06	0.00270724	21
Gut bacterial pathway abundance (CRNFORCAT.PWY..creatinine.degradation.I)	rs112209173	C	G	0.226024	0.049242	0.063751	4.43097e-06	0.00271537	21.0633
	rs2189903	C	A	0.212169	0.0475208	0.057391	8.01571e-06	0.00256951	19.929
	rs73694568	A	C	0.17137	0.038209	0.0998582	7.28887e-06	0.00259288	20.1107
	rs16916507	A	G	0.108315	0.0230983	0.317901	2.74142e-06	0.00283371	21.9838
	rs1621183	G	A	0.204076	0.0446233	0.0696815	4.80102e-06	0.00269562	20.9097
	rs7134245	A	C	0.186896	0.0410013	0.077241	5.1572e-06	0.002678	20.7726
	rs35899940	G	A	0.101402	0.0218724	0.382337	3.55136e-06	0.00276989	21.4874
	rs7229834	T	C	0.106916	0.0214352	0.470799	6.10477e-07	0.00320485	24.8724
	rs17193211	T	C	0.190762	0.0409712	0.0746269	3.22421e-06	0.00279371	21.6727
Gut bacterial pathway abundance (DAPLYSINESYN.PWY..L.lysine.biosynthesis.I)	rs770027	T	C	0.0773298	0.0163142	0.459954	2.13678e-06	0.00289518	22.4622
	rs7539819	G	T	-0.0767416	0.0162865	0.494724	2.45344e-06	0.00286108	22.1968
	rs28635178	A	G	-0.157135	0.0350722	0.0565904	7.45317e-06	0.0025874	20.0681
	rs919100	A	C	-0.0761891	0.0168886	0.651308	6.4442e-06	0.00262318	20.3463
	rs2995916	G	T	0.079086	0.0166671	0.501878	2.08469e-06	0.00290127	22.5096
	rs7777432	A	G	0.0763596	0.0170041	0.349483	7.10014e-06	0.00259933	20.1609
	rs7033951	T	C	0.0740912	0.016363	0.506403	5.95561e-06	0.00264257	20.4971
	rs73133343	G	T	0.178631	0.0365904	0.0524294	1.05062e-06	0.00307055	23.8269
	rs7953577	C	G	-0.0786353	0.0175409	0.326388	7.36159e-06	0.00259044	20.0917
	rs142998520	A	C	0.173555	0.0392371	0.0523446	9.72356e-06	0.00252205	19.5599
	rs2180	A	G	-0.0832534	0.0185921	0.261092	7.53848e-06	0.0025846	20.0463
	rs466481	A	T	0.122845	0.0252436	0.52645	1.13673e-06	0.00305107	23.6753
Gut bacterial pathway abundance (DENOVOPURINE2.PWY..superpathway.of.purine.nucleotides.de.novo.biosynthesis.II)	rs1752223	G	C	-0.0976795	0.0219673	0.168276	8.72467e-06	0.00254868	19.767
	rs72770359	A	G	0.119653	0.0268999	0.104329	8.66332e-06	0.00255042	19.7805
	rs4683140	C	T	-0.0783129	0.0167721	0.579406	3.02316e-06	0.00280958	21.7962
	rs75789763	A	G	-0.166597	0.0367955	0.0562994	5.96422e-06	0.00264222	20.4944
	rs17496399	C	T	0.121087	0.0254294	0.117622	1.9197e-06	0.00292162	22.6679
	rs113403124	C	T	0.148864	0.0329176	0.0764148	6.1166e-06	0.00263601	20.4461
	rs1760263	C	T	-0.114965	0.0233434	0.854019	8.43942e-07	0.00312472	24.2486
	rs11608915	T	C	-0.0756573	0.0167167	0.358167	6.0156e-06	0.00264011	20.4779
	rs142048748	G	A	-0.172479	0.0386304	0.0511089	8.01258e-06	0.00256961	19.9297
	rs393435	C	T	0.0853315	0.0182062	0.687467	2.77312e-06	0.00283087	21.9618
Gut bacterial pathway abundance (DTDPRHAMSYN.PWY..dTDP.L.rhamnose.biosynthesis.I)	rs10779615	G	C	-0.0798475	0.0163543	0.508391	1.04834e-06	0.00307108	23.8311
	rs145140903	C	T	-0.115636	0.0261618	0.111675	9.86825e-06	0.00251842	19.5317
	rs16856918	A	G	0.171977	0.0365088	0.0552139	2.47031e-06	0.00285939	22.1837
	rs73171592	C	G	0.143446	0.0311211	0.0771743	4.04065e-06	0.00273808	21.24
	rs11745906	C	T	-0.0874056	0.0177712	0.281706	8.72627e-07	0.00311645	24.1842
	rs3819331	C	T	0.104197	0.0227743	0.159253	4.75774e-06	0.00269785	20.927
	rs2620868	C	T	-0.0759932	0.0162372	0.438608	2.86621e-06	0.00282273	21.8984
	rs80343422	G	A	-0.156491	0.030699	0.0761024	3.44028e-07	0.0033469	25.9786
	rs72987936	A	T	-0.0755081	0.0170631	0.364515	9.63436e-06	0.00252431	19.5775
Gut bacterial pathway abundance (ECASYN.PWY..enterobacterial.common.antigen.biosynthesis)	rs12638646	A	G	-0.180901	0.0391484	0.287611	3.82084e-06	0.00275186	21.3472
	rs2010151	C	A	-0.154264	0.0346348	0.420012	8.42772e-06	0.00255719	19.8332
	rs111457769	C	T	0.260543	0.0564797	0.112372	3.96837e-06	0.00274253	21.2746
	rs10808847	A	C	0.176398	0.0397821	0.744131	9.24587e-06	0.00253443	19.6561
	rs72727948	A	C	-0.306134	0.0692836	0.0684841	9.93597e-06	0.00251674	19.5186
	rs2592994	T	C	0.154966	0.0350142	0.437869	9.60895e-06	0.00252496	19.5826
	rs12781290	A	G	0.17085	0.0375839	0.334687	5.47186e-06	0.00266342	20.6593
	rs10894222	A	G	-0.147598	0.0332071	0.530454	8.79836e-06	0.00254662	19.7509
	rs10220585	T	C	0.164702	0.0347972	0.581202	2.21015e-06	0.00288685	22.3973
	rs62043566	C	T	0.155445	0.0348289	0.408328	8.07808e-06	0.00256761	19.9141
	rs1094970	G	A	0.164022	0.0347501	0.621253	2.35797e-06	0.00287087	22.273
	rs4383249	G	T	0.195242	0.0436496	0.182145	7.71502e-06	0.00257891	20.0021
Gut bacterial pathway abundance (ENTBACSYN.PWY..enterobactin.biosynthesis)	rs61817056	T	C	-0.146109	0.0326057	0.285203	7.42598e-06	0.0025883	20.0751
	rs706111	A	T	0.231567	0.0457302	0.122654	4.11066e-07	0.00330279	25.635
Gut bacterial pathway abundance (FAO.PWY..fatty.acid..beta..oxidation.I)	rs11209445	G	A	0.0915904	0.020289	0.621444	6.35309e-06	0.00262668	20.3735
	rs77917213	T	C	0.179322	0.0357597	0.0890628	5.31339e-07	0.00323922	25.1401
	rs13087509	T	C	-0.186384	0.0410643	0.928931	5.65639e-06	0.00265526	20.5958
	rs62305209	G	A	-0.16418	0.0364364	0.0836224	6.60774e-06	0.00261701	20.2983
	rs12111746	A	G	-0.123757	0.0276225	0.153754	7.45328e-06	0.0025874	20.068
	rs11761901	A	G	-0.111105	0.0239709	0.217568	3.56961e-06	0.00276863	21.4775
	rs7850683	A	G	0.105932	0.0233388	0.240353	5.65527e-06	0.00265531	20.5961
	rs4883632	T	C	-0.0916478	0.0206394	0.51449	8.9784e-06	0.00254164	19.7122
Gut bacterial pathway abundance (FERMENTATION.PWY..mixed.acid.fermentation)	rs776910	G	A	0.112024	0.0251821	0.825487	8.64531e-06	0.00255093	19.7845
	rs72770371	G	C	-0.147139	0.0326224	0.0938459	6.47156e-06	0.00262213	20.3382
	rs2060298	G	C	0.0872775	0.0197138	0.464683	9.54465e-06	0.00252661	19.5954
	rs7659451	G	A	0.113654	0.0255139	0.824174	8.40586e-06	0.00255783	19.8381
	rs59426326	C	A	0.157456	0.0291118	0.878208	6.34943e-08	0.00376629	29.2462
	rs11253111	C	T	-0.088334	0.0191906	0.445402	4.16491e-06	0.00273062	21.1819
	rs61861701	G	A	0.116389	0.0229379	0.245597	3.89375e-07	0.00331622	25.7396
	rs17175056	G	A	0.127861	0.0287119	0.122588	8.45817e-06	0.00255631	19.8263
	rs6085392	A	G	0.0978381	0.021937	0.260986	8.19733e-06	0.00256401	19.8861
	rs6123777	A	G	0.153475	0.0343227	0.101285	7.76617e-06	0.00257729	19.9894
	rs743920	G	C	-0.151934	0.0322058	0.128486	2.38658e-06	0.0028679	22.2499
Gut bacterial pathway abundance (FUCCAT.PWY..fucose.degradation)	rs116470157	T	C	-0.157257	0.0345673	0.0655714	5.38252e-06	0.00266747	20.6908
	rs12621639	A	C	0.0768744	0.0171812	0.505619	7.66474e-06	0.00258052	20.0146
	rs11731492	T	C	0.157379	0.0350092	0.0717673	6.94577e-06	0.00260474	20.2029
	rs76523770	T	G	0.152249	0.0343819	0.0689696	9.50293e-06	0.00252769	19.6038
	rs395474	A	G	0.1524	0.0325768	0.921998	2.8945e-06	0.00282031	21.8796
	rs342221	T	G	-0.076973	0.0172478	0.440168	8.09071e-06	0.00256722	19.9112
	rs17503513	T	G	0.104512	0.0212123	0.207469	8.35099e-07	0.00312732	24.2689
	rs1480889	T	C	0.0758833	0.016962	0.458528	7.68672e-06	0.00257982	20.0091
	rs1940965	C	A	-0.138755	0.0310613	0.084563	7.92785e-06	0.00257222	19.95
	rs13336538	G	A	0.0912246	0.0200654	0.244732	5.45786e-06	0.00266405	20.6642
Gut bacterial pathway abundance (FUC.RHAMCAT.PWY..superpathway.of.fucose.and.rhamnose.degradation)	rs77474207	G	A	-0.198637	0.0410775	0.0998954	1.32701e-06	0.00301282	23.3776
	rs4711791	A	G	-0.131441	0.0266352	0.311064	8.02047e-07	0.00313731	24.3466
	rs17729512	G	A	0.204838	0.0461462	0.0721954	9.04233e-06	0.0025399	19.6987
	rs2514587	A	G	0.114772	0.02552	0.626008	6.88038e-06	0.00260707	20.221
	rs7937701	G	A	-0.120752	0.024402	0.499312	7.48047e-07	0.00315456	24.4809
	rs2420129	A	C	-0.193205	0.043613	0.919003	9.42368e-06	0.00252975	19.6198
	rs9542995	A	G	-0.171703	0.0355509	0.286838	1.36672e-06	0.00300554	23.3209
	rs7222065	T	C	-0.208307	0.0432142	0.0927288	1.43309e-06	0.00299382	23.2297
Gut bacterial pathway abundance (GALACTARDEG.PWY..D.galactarate.degradation.I)	rs1366424	A	G	0.185118	0.0419062	0.134736	9.98745e-06	0.00251547	19.5088
	rs9288803	C	T	-0.138405	0.0294732	0.404818	2.65371e-06	0.00284173	22.0462
	rs6916769	G	T	-0.142408	0.0314154	0.298281	5.81401e-06	0.00264849	20.5432
	rs146624623	G	A	-0.223714	0.0504934	0.10064	9.39928e-06	0.00253038	19.6247
	rs11784069	G	T	-0.132133	0.0289932	0.374684	5.17938e-06	0.00267694	20.7644
	rs7461966	G	C	0.196781	0.0439708	0.117127	7.63195e-06	0.00258157	20.0227
	rs117047298	A	T	0.196059	0.0400752	0.159337	9.9668e-07	0.00308358	23.9283
Gut bacterial pathway abundance (GALACT.GLUCUROCAT.PWY..superpathway.of.hexuronide.and.hexuronate.degradation)	rs1273560	G	A	0.0928482	0.0207781	0.233308	7.87459e-06	0.00257388	19.9629
	rs2972891	G	A	0.0723683	0.0161718	0.516623	7.64187e-06	0.00258125	20.0203
	rs4472353	C	T	0.0987951	0.0213109	0.822923	3.55389e-06	0.00276971	21.486
	rs12859492	C	T	0.0832796	0.0178178	0.30745	2.95463e-06	0.00281524	21.8402
	rs920917	C	A	0.110506	0.0239977	0.134139	4.12785e-06	0.00273282	21.1991
	rs7182175	T	A	-0.0838417	0.0183223	0.73131	4.74081e-06	0.00269873	20.9338
	rs8079753	A	G	0.0964075	0.0192844	0.24166	5.75558e-07	0.00321943	24.986
	rs6065218	G	A	0.122387	0.0260522	0.148047	2.63037e-06	0.00284391	22.0632
	rs79676117	C	A	-0.171166	0.0373321	0.0501703	4.54055e-06	0.00270935	21.0165
	rs56210724	C	T	0.131657	0.0293572	0.093528	7.30294e-06	0.00259241	20.107
	rs5756419	A	T	0.0844728	0.0178876	0.293243	2.33058e-06	0.00287376	22.2955
Gut bacterial pathway abundance (GALACTUROCAT.PWY..D.galacturonate.degradation.I)	rs1827616	C	T	0.07341	0.0161052	0.507147	5.16043e-06	0.00267785	20.7714
	rs4472353	C	T	0.0973552	0.0212612	0.822923	4.6718e-06	0.00270234	20.9619
	rs12191883	C	T	0.0832945	0.0180977	0.476724	4.1748e-06	0.00273004	21.1774
	rs2634527	C	T	-0.0750373	0.0167956	0.498505	7.90701e-06	0.00257287	19.9551
	rs7872938	A	G	-0.0725357	0.0161592	0.551324	7.16238e-06	0.00259719	20.1442
	rs12415307	G	A	-0.0898982	0.0183857	0.289443	1.01056e-06	0.00308016	23.9017
	rs7182175	T	A	-0.0855231	0.0182795	0.73131	2.88811e-06	0.00282085	21.8838
	rs8080416	C	T	0.0876717	0.0187876	0.255869	3.0641e-06	0.00280627	21.7704
	rs1716276	T	A	0.0929155	0.0200474	0.791531	3.57302e-06	0.00276839	21.4757
Gut bacterial pathway abundance (GLCMANNANAUT.PWY..superpathway.of.N.acetylglucosamine..N.acetylmannosamine.and.N.acetylneuraminate.degradation)	rs1770803	T	A	-0.0778079	0.0163712	0.441319	2.00682e-06	0.00291067	22.5827
	rs11211643	G	A	0.0831748	0.0163098	0.51565	3.40246e-07	0.00334964	25.9999
	rs13003991	G	C	0.0758458	0.0164963	0.606803	4.27087e-06	0.00272443	21.1338
	rs9445542	T	C	-0.116241	0.0244585	0.126577	2.00818e-06	0.0029105	22.5814
	rs13193692	T	G	0.085911	0.0193355	0.230994	8.86446e-06	0.00254478	19.7366
	rs2467707	C	T	0.121636	0.0256176	0.890023	2.05304e-06	0.00290505	22.5389
	rs2634527	C	T	-0.0756236	0.0167962	0.498505	6.71813e-06	0.00261294	20.2666
	rs74949229	A	G	-0.144988	0.0283792	0.0938701	3.23965e-07	0.00336179	26.0946
	rs75967282	C	G	-0.18223	0.0378294	0.0513866	1.4562e-06	0.00298987	23.199
	rs67763506	G	C	0.0964672	0.0211114	0.178172	4.89044e-06	0.00269107	20.8743
	rs5756419	A	T	0.0829004	0.0178465	0.293243	3.39787e-06	0.00278078	21.5721
Gut bacterial pathway abundance (GLUCARDEG.PWY..D.glucarate.degradation.I)	rs4557268	T	A	-0.153813	0.0345757	0.763887	8.64303e-06	0.00255099	19.785
	rs79950843	G	C	0.282755	0.0614621	0.0652969	4.21532e-06	0.00272766	21.1589
	rs2236141	T	C	0.19862	0.0422383	0.125015	2.57163e-06	0.00284948	22.1065
Gut bacterial pathway abundance (GLUCONEO.PWY..gluconeogenesis.I)	rs75506401	C	T	-0.150857	0.0326449	0.0687763	3.81601e-06	0.00275218	21.3496
	rs10866460	T	C	-0.0846938	0.0168551	0.393209	5.03894e-07	0.00325236	25.2423
	rs77004407	A	C	0.1793	0.036777	0.0531697	1.08633e-06	0.00306228	23.7626
	rs117665320	A	G	-0.19331	0.0361138	0.0631703	8.66026e-08	0.00368917	28.6451
Gut bacterial pathway abundance (GLUCOSE1PMETAB.PWY..glucose.and.glucose.1.phosphate.degradation)	rs13403023	C	G	-0.130473	0.0274844	0.222549	2.06279e-06	0.00290388	22.5298
	rs2723521	C	T	0.115642	0.0239472	0.630932	1.37194e-06	0.00300459	23.3136
	rs2449502	T	G	0.153883	0.0333731	0.14791	4.00766e-06	0.0027401	21.2557
	rs72700025	A	G	0.172204	0.0370412	0.106642	3.33583e-06	0.00278532	21.6074
	rs4747915	A	T	0.111955	0.0247343	0.330399	6.00218e-06	0.00264066	20.4822
	rs1250593	A	G	0.111221	0.0246672	0.691906	6.51703e-06	0.00262041	20.3248
	rs17097518	G	A	0.193953	0.0436641	0.0766726	8.91586e-06	0.00254336	19.7256
	rs76562182	A	G	-0.203736	0.0451874	0.0693061	6.52293e-06	0.00262019	20.323
	rs1757700	T	C	-0.179031	0.0399594	0.878737	7.45342e-06	0.00258739	20.068
Gut bacterial pathway abundance (GLYCOCAT.PWY..glycogen.degradation.I..bacterial.)	rs115001375	C	T	-0.175844	0.0352956	0.0755566	6.29156e-07	0.00319739	24.8144
	rs10170790	T	C	-0.0855325	0.019134	0.552267	7.81543e-06	0.00257573	19.9773
	rs2056101	T	C	0.0909124	0.0188903	0.535799	1.48952e-06	0.00298428	23.1555
	rs35296932	G	A	-0.102628	0.0223393	0.242946	4.34681e-06	0.00272009	21.1
	rs59657730	G	A	0.110105	0.0199672	0.559955	3.50158e-08	0.00391426	30.3997
	rs41474647	T	C	0.127405	0.0271228	0.136106	2.63584e-06	0.00284339	22.0592
	rs1576166	T	C	0.0903842	0.0201903	0.560505	7.5832e-06	0.00258315	20.035
	rs35902953	C	T	-0.110677	0.0246929	0.176468	7.38925e-06	0.00258952	20.0845
	rs978052	T	A	0.14247	0.0316872	0.104279	6.91966e-06	0.00260567	20.2101
	rs35098678	G	T	-0.116245	0.0261238	0.170274	8.59622e-06	0.00255233	19.7953
	rs738153	T	A	0.187256	0.0422665	0.0581388	9.40765e-06	0.00253016	19.623
Gut bacterial pathway abundance (GLYCOGENSYNTH.PWY..glycogen.biosynthesis.I..from.ADP.D.Glucose.)	rs61295363	A	T	0.156802	0.0329529	0.0652665	1.95175e-06	0.00291754	22.6361
	rs10460443	A	G	0.10428	0.0224112	0.789414	3.2707e-06	0.00279018	21.6452
	rs115668747	G	T	-0.169625	0.037591	0.0571408	6.41062e-06	0.00262446	20.3563
	rs297276	T	G	0.0740137	0.0167416	0.364924	9.8271e-06	0.00251945	19.5397
	rs2064592	T	G	-0.0742577	0.0166735	0.632553	8.44314e-06	0.00255674	19.8297
	rs2452966	T	C	0.078063	0.0172351	0.66551	5.91821e-06	0.00264412	20.5092
	rs17746902	T	G	-0.0880821	0.0172082	0.660202	3.07815e-07	0.00337447	26.1933
	rs4759294	C	G	-0.0764665	0.0165573	0.421776	3.86899e-06	0.00274878	21.3232
	rs7206354	C	A	0.0784659	0.0174082	0.343727	6.56234e-06	0.00261871	20.3115
	rs4530151	C	T	-0.0775274	0.0171934	0.558291	6.50918e-06	0.00262071	20.3271
	rs10514997	T	C	-0.15594	0.0350463	0.0567666	8.60516e-06	0.00255207	19.7934
	rs2698174	A	G	0.162424	0.0362775	0.945871	7.56055e-06	0.00258389	20.0407
Gut bacterial pathway abundance (GLYCOL.GLYOXDEG.PWY..superpathway.of.glycol.metabolism.and.degradation)	rs61802172	A	G	0.18177	0.0400524	0.149788	5.67067e-06	0.00265464	20.5909
	rs10166293	A	G	0.130987	0.02854	0.451165	4.44109e-06	0.00271481	21.0589
	rs72943027	G	T	0.189798	0.0429028	0.134399	9.69348e-06	0.00252281	19.5658
	rs72822615	T	C	0.183866	0.0372448	0.172729	7.94547e-07	0.00313964	24.3647
	rs2327909	C	T	-0.140188	0.0305659	0.308441	4.50935e-06	0.00271105	21.0297
	rs7776094	A	C	-0.242195	0.0536335	0.0742795	6.30951e-06	0.00262837	20.3867
	rs2514587	A	G	0.133181	0.0298082	0.629148	7.89783e-06	0.00257316	19.9573
	rs3781339	T	C	0.166232	0.0362705	0.187134	4.58109e-06	0.00270716	20.9995
	rs61861701	G	A	0.159157	0.0335114	0.257808	2.04087e-06	0.00290652	22.5503
	rs73083939	A	C	0.275533	0.0607626	0.0598326	5.77165e-06	0.00265029	20.5572
	rs4332610	A	G	-0.124159	0.027764	0.514629	7.75096e-06	0.00257777	19.9932
	rs73024197	A	C	-0.210026	0.0444604	0.116768	2.31376e-06	0.00287555	22.3094
Gut bacterial pathway abundance (GOLPDLCAT.PWY..superpathway.of.glycerol.degradation.to.1.3.propanediol)	rs4024642	C	A	0.111836	0.0247258	0.720903	6.09537e-06	0.00263687	20.4527
	rs16851440	C	T	-0.0995905	0.0222116	0.562248	7.33552e-06	0.00259131	20.0985
	rs34039849	A	G	0.169988	0.0383437	0.0923128	9.28145e-06	0.00253348	19.6488
	rs13214578	C	T	0.136275	0.0292969	0.829373	3.2947e-06	0.00278838	21.6312
	rs12698863	A	T	-0.136533	0.0304116	0.154424	7.13883e-06	0.002598	20.1505
	rs10814610	T	C	-0.164834	0.033329	0.151425	7.58903e-07	0.00315099	24.4531
	rs61861334	C	T	-0.147413	0.0316697	0.16831	3.24452e-06	0.00279216	21.6606
	rs7302060	C	T	-0.0995836	0.0223424	0.387103	8.3052e-06	0.00256079	19.8612
	rs9939420	G	A	-0.181884	0.0405889	0.0825379	7.42518e-06	0.00258833	20.0753
	rs4302037	T	C	0.105	0.02272	0.537511	3.8101e-06	0.00275256	21.3526
	rs72829113	T	C	-0.116136	0.0234953	0.345764	7.69532e-07	0.00314755	24.4263
	rs9957998	G	A	0.102662	0.0221672	0.444744	3.63422e-06	0.0027642	21.4432
	rs57224868	A	G	0.120247	0.0270269	0.780381	8.62085e-06	0.00255163	19.7899
	rs5998901	C	T	0.160175	0.0325027	0.136341	8.30532e-07	0.00312868	24.2794
Gut bacterial pathway abundance (HEMESYN2.PWY..heme.biosynthesis.II..anaerobic.)	rs61775945	T	C	0.153936	0.0330242	0.070895	3.14216e-06	0.00280006	21.7221
	rs62104460	T	C	0.132019	0.0280991	0.100914	2.623e-06	0.0028446	22.0686
	rs9865200	G	C	0.092737	0.0209477	0.805664	9.55157e-06	0.00252643	19.594
	rs11916439	T	C	0.0790409	0.0176888	0.30394	7.87993e-06	0.00257371	19.9616
	rs1679174	C	T	-0.0908743	0.0205552	0.802993	9.82479e-06	0.00251951	19.5401
	rs10520466	C	T	0.135971	0.0307593	0.077256	9.84786e-06	0.00251893	19.5357
	rs169651	A	G	-0.0767839	0.0165063	0.438577	3.2905e-06	0.00278869	21.6336
	rs211508	G	C	-0.0911261	0.0195983	0.228632	3.32437e-06	0.00278617	21.614
	rs1596848	A	G	-0.0782205	0.0164145	0.455036	1.88542e-06	0.00292607	22.7025
	rs10765619	G	A	0.0775765	0.0165905	0.410443	2.92589e-06	0.00281765	21.8589
	rs10423929	T	C	-0.0942771	0.0208513	0.241406	6.14337e-06	0.00263494	20.4377
	rs4810354	A	G	-0.08765	0.0189889	0.727368	3.91464e-06	0.00274589	21.3007
	rs2096694	T	C	0.0831726	0.0178355	0.297591	3.1114e-06	0.00280249	21.741
	rs713716	A	G	-0.0864109	0.0187812	0.251488	4.20595e-06	0.00272821	21.1631
Gut bacterial pathway abundance (HEXITOLDEGSUPER.PWY..superpathway.of.hexitol.degradation..bacteria.)	rs55920379	G	A	-0.165347	0.0350184	0.0677707	2.33874e-06	0.00287289	22.2887
	rs4400672	C	T	-0.0818249	0.0179244	0.321899	4.99503e-06	0.00268586	20.8338
	rs76367474	A	T	0.172732	0.0382502	0.0605027	6.30681e-06	0.00262848	20.3875
	rs1479994	C	G	0.0819165	0.018018	0.296866	5.45814e-06	0.00266404	20.6641
	rs73099859	G	A	-0.158737	0.0331685	0.0727707	1.70325e-06	0.00295116	22.8978
	rs13129779	T	C	0.0732744	0.0164733	0.491405	8.66435e-06	0.00255039	19.7803
	rs532436	A	G	0.111866	0.02158	0.177259	2.17443e-07	0.00346065	26.8645
	rs79035992	A	G	0.162906	0.0354128	0.0562931	4.22101e-06	0.00272733	21.1563
	rs9516950	A	G	-0.15886	0.0356407	0.057972	8.30195e-06	0.00256089	19.8619
	rs2208125	G	A	0.0774429	0.0168241	0.375845	4.16245e-06	0.00273077	21.1831
Gut bacterial pathway abundance (HISDEG.PWY..L.histidine.degradation.I)	rs12137024	A	G	0.118929	0.0215732	0.169299	3.53134e-08	0.00391216	30.3833
	rs13010502	T	A	-0.139759	0.0315398	0.927338	9.3711e-06	0.00253112	19.6304
	rs6783574	G	T	0.0782697	0.0166922	0.389025	2.74539e-06	0.00283335	21.9811
	rs1501270	A	C	0.0905245	0.0187611	0.253443	1.39919e-06	0.00299973	23.2758
	rs11948304	A	G	0.0846347	0.0182383	0.27158	3.47585e-06	0.00277518	21.5286
	rs17613381	T	C	-0.0877434	0.0184824	0.394205	2.06051e-06	0.00290415	22.532
	rs76864278	G	T	-0.0838791	0.0185589	0.271007	6.19504e-06	0.00263288	20.4217
	rs2175835	C	T	-0.145776	0.0317273	0.0867975	4.33468e-06	0.00272078	21.1054
	rs77982223	G	C	0.120951	0.0266922	0.105957	5.86194e-06	0.00264647	20.5275
	rs11818856	C	G	-0.0807259	0.0165147	0.549486	1.01802e-06	0.00307834	23.8876
	rs1339631	T	A	-0.0737127	0.0165571	0.449921	8.50583e-06	0.00255493	19.8155
	rs144371117	A	G	-0.165831	0.0374651	0.0616052	9.58737e-06	0.00252552	19.5869
	rs3095927	C	G	0.158716	0.032277	0.105458	8.77502e-07	0.00311507	24.1735
Gut bacterial pathway abundance (HISTSYN.PWY..L.histidine.biosynthesis)	rs78778914	C	T	0.211625	0.0386425	0.0527473	4.33878e-08	0.00386095	29.984
	rs10005886	G	T	0.13034	0.0284145	0.0920829	4.49476e-06	0.00271185	21.0359
	rs12153246	C	T	0.0875854	0.0196896	0.766015	8.65542e-06	0.00255064	19.7822
	rs6883971	A	G	-0.0732918	0.0161665	0.500646	5.7996e-06	0.00264911	20.5479
	rs12098656	C	T	-0.170832	0.036039	0.0596567	2.135e-06	0.00289539	22.4638
	rs10772275	C	T	-0.0758565	0.016285	0.454918	3.1919e-06	0.00279619	21.692
	rs72690382	G	T	-0.11284	0.0249271	0.11954	5.988e-06	0.00264124	20.4867
	rs7145596	T	C	-0.138166	0.0293574	0.0823276	2.52198e-06	0.00285429	22.144
	rs10143187	T	C	0.0939712	0.0209327	0.231992	7.14857e-06	0.00259766	20.1479
	rs11085939	T	C	-0.0794314	0.0174439	0.316945	5.27512e-06	0.00267243	20.7293
Gut bacterial pathway abundance (HOMOSER.METSYN.PWY..L.methionine.biosynthesis.I)	rs17048278	G	A	-0.0802747	0.017234	0.34117	3.19399e-06	0.00279603	21.6907
	rs12713418	C	G	0.0736122	0.0166386	0.576142	9.68073e-06	0.00252314	19.5683
	rs1348931	T	G	-0.0747997	0.0169278	0.368945	9.92741e-06	0.00251695	19.5203
	rs4959131	T	C	0.113823	0.0257369	0.144531	9.75387e-06	0.00252129	19.554
	rs6913228	C	A	0.0811434	0.0178159	0.321372	5.25007e-06	0.00267361	20.7385
	rs112102053	A	G	0.110645	0.0245293	0.131702	6.45989e-06	0.00262258	20.3416
	rs10840754	A	T	0.139919	0.0307321	0.080491	5.2918e-06	0.00267166	20.7233
	rs61945524	T	C	-0.0888739	0.0182976	0.299793	1.19091e-06	0.00303956	23.5858
	rs61994705	G	C	-0.0848608	0.0168171	0.39267	4.50924e-07	0.00327986	25.4565
	rs4802635	G	A	0.0729186	0.0163449	0.5517	8.14852e-06	0.00256547	19.8976
Gut bacterial pathway abundance (HSERMETANA.PWY..L.methionine.biosynthesis.III)	rs157871	G	A	-0.112897	0.0251304	0.113871	7.04097e-06	0.00260139	20.1769
	rs1073201	G	A	-0.0756412	0.0165006	0.485935	4.55845e-06	0.00270838	21.009
	rs36107535	T	C	-0.0933045	0.0186972	0.244568	6.02858e-07	0.00320796	24.8966
	rs10447306	G	C	0.13798	0.0310637	0.0731812	8.91922e-06	0.00254326	19.7249
	rs2007950	G	A	0.0741464	0.0165927	0.622835	7.87318e-06	0.00257392	19.9633
	rs113884393	G	C	0.168368	0.03564	0.0567687	2.31114e-06	0.00287582	22.3115
	rs117005086	G	C	-0.175176	0.0357139	0.0714832	9.34417e-07	0.00309953	24.0525
	rs10882802	G	A	0.116194	0.025124	0.885574	3.74891e-06	0.00275655	21.3836
	rs112704675	T	C	0.137352	0.0293118	0.0839629	2.78748e-06	0.0028296	21.9519
	rs537576	T	C	-0.0870158	0.0196839	0.228849	9.84004e-06	0.00251913	19.5372
	rs2304958	G	A	-0.0800054	0.0170991	0.665235	2.88387e-06	0.00282121	21.8867
	rs735254	G	A	-0.0841755	0.0177961	0.679164	2.24509e-06	0.00288298	22.3672
	rs12455185	T	C	0.0810826	0.0175717	0.694565	3.94241e-06	0.00274415	21.2871
	rs10402683	C	G	0.119826	0.0263689	0.142733	5.51458e-06	0.00266151	20.6444
	rs76383640	A	G	0.159693	0.0305452	0.0801085	1.71281e-07	0.00351985	27.3257
	rs2869014	A	G	-0.120324	0.0262563	0.103713	4.59115e-06	0.00270662	20.9953
	rs409480	G	C	-0.0795352	0.017716	0.715188	7.14091e-06	0.00259793	20.1499
Gut bacterial pathway abundance (ILEUSYN.PWY..L.isoleucine.biosynthesis.I..from.threonine.)	rs622016	C	G	0.0733249	0.0164584	0.479785	8.38316e-06	0.0025585	19.8433
	rs28542462	C	T	0.0982763	0.02159	0.301778	5.31539e-06	0.00267056	20.7148
	rs330943	A	G	0.0857583	0.0174395	0.313932	8.7666e-07	0.00311531	24.1753
	rs2704240	G	T	-0.0726385	0.0161263	0.503827	6.65752e-06	0.00261516	20.284
	rs11007911	A	G	-0.137289	0.0308286	0.0796781	8.45559e-06	0.00255638	19.8269
	rs681822	T	A	0.0782854	0.0164378	0.408038	1.91195e-06	0.00292262	22.6757
	rs9324123	G	A	0.083808	0.0185794	0.74863	6.45806e-06	0.00262265	20.3421
	rs163056	C	T	0.0715464	0.0159612	0.518416	7.37666e-06	0.00258994	20.0878
	rs5752622	G	A	-0.0906364	0.0201528	0.798232	6.87687e-06	0.00260719	20.222
Gut bacterial pathway abundance (KDO.NAGLIPASYN.PWY..superpathway.of..Kdo.2.lipid.A.biosynthesis)	rs736348	A	G	-0.186202	0.0408798	0.187631	5.24174e-06	0.002674	20.7415
	rs12056629	C	T	0.220994	0.0437964	0.162447	4.51311e-07	0.00327965	25.4549
	rs17153829	T	C	0.289462	0.0620549	0.0718029	3.09194e-06	0.00280404	21.753
	rs4924305	A	G	0.194748	0.0438377	0.596831	8.89255e-06	0.002544	19.7306
	rs11652627	C	G	-0.146833	0.0324454	0.532292	6.02452e-06	0.00263974	20.4751
	rs68108910	C	T	-0.265311	0.056847	0.0856918	3.05468e-06	0.00280703	21.7763
	rs2206783	G	A	0.197497	0.0409392	0.80203	1.40605e-06	0.00299853	23.2664
	rs737805	A	G	0.157928	0.0335607	0.415438	2.52942e-06	0.00285356	22.1383
Gut bacterial pathway abundance (KETOGLUCONMET.PWY..ketogluconate.metabolism)	rs7552841	T	C	-0.130382	0.0277244	0.36844	2.56647e-06	0.00284997	22.1104
	rs145696452	C	T	0.164815	0.0363372	0.172966	5.74119e-06	0.0026516	20.5673
	rs28620806	C	T	0.146268	0.0324179	0.653466	6.42333e-06	0.00262397	20.3525
	rs2895499	A	G	-0.266455	0.0576131	0.0744206	3.7479e-06	0.00275661	21.3841
	rs2624489	G	A	-0.240451	0.0514641	0.0771916	2.97984e-06	0.00281314	21.8239
	rs2913384	A	G	-0.23026	0.0508342	0.922568	5.90871e-06	0.00264452	20.5122
	rs3923652	C	A	-0.209856	0.0444018	0.101974	2.28667e-06	0.00287845	22.332
	rs557948	T	C	0.228551	0.0437442	0.117478	1.74433e-07	0.00351533	27.2905
	rs4842206	G	A	0.165422	0.0361546	0.17556	4.75268e-06	0.00269811	20.929
	rs17814434	T	C	-0.287963	0.06359	0.0561389	5.94226e-06	0.00264313	20.5014
	rs4482264	C	T	0.127232	0.028591	0.354681	8.58365e-06	0.00255269	19.7981
Gut bacterial pathway abundance (LACTOSECAT.PWY..lactose.and.galactose.degradation.I)	rs17034687	G	C	0.142865	0.0279571	0.095861	3.21872e-07	0.0033634	26.1071
	rs1833677	A	T	0.0782579	0.0170131	0.56405	4.22767e-06	0.00272694	21.1533
	rs55919213	T	C	0.113638	0.0254525	0.151809	8.01824e-06	0.00256944	19.9284
	rs4960590	G	A	0.17205	0.0358606	0.0570902	1.60457e-06	0.0029659	23.0125
	rs191667368	C	A	-0.196501	0.0416246	0.0547168	2.34924e-06	0.00287179	22.2802
	rs76039193	G	A	0.0943389	0.0211883	0.205257	8.49141e-06	0.00255534	19.8188
	rs507666	A	G	0.16989	0.0217316	0.177602	5.38226e-15	0.00783621	61.0997
	rs118184992	T	C	-0.164898	0.0336218	0.0658176	9.36728e-07	0.00309892	24.0478
	rs7147611	A	G	-0.0814631	0.0176494	0.656995	3.91933e-06	0.00274559	21.2984
	rs80205307	T	C	0.136232	0.0294225	0.0984987	3.65304e-06	0.00276293	21.4333
	rs6056182	T	C	-0.0833209	0.0187875	0.310478	9.21068e-06	0.00253536	19.6634
	rs9982657	A	G	-0.185895	0.0376992	0.051495	8.18113e-07	0.00313241	24.3084
Gut bacterial pathway abundance (METHGLYUT.PWY..superpathway.of.methylglyoxal.degradation)	rs56061025	G	A	0.202777	0.0456109	0.171142	8.75667e-06	0.00254778	19.76
	rs78219112	C	A	-0.236375	0.0521504	0.140307	5.82688e-06	0.00264795	20.5389
	rs72727948	A	C	-0.340848	0.0732542	0.0622588	3.2722e-06	0.00279007	21.6443
	rs75084758	T	C	-0.31214	0.0701178	0.0810094	8.52145e-06	0.00255448	19.812
	rs174453	G	C	0.219293	0.0447067	0.173317	9.33618e-07	0.00309974	24.0542
	rs902061	C	T	0.147904	0.0332725	0.522882	8.78036e-06	0.00254712	19.7548
	rs7193741	G	T	0.167159	0.0374578	0.575354	8.09766e-06	0.00256701	19.9095
	rs12601384	A	G	0.267527	0.0500129	0.141719	8.8367e-08	0.00368416	28.606
Gut bacterial pathway abundance (NAGLIPASYN.PWY..lipid.IVA.biosynthesis)	rs10918287	A	G	-0.0781066	0.0173838	0.633281	7.02023e-06	0.00260212	20.1825
	rs62104460	T	C	0.126388	0.0282868	0.101043	7.8921e-06	0.00257333	19.9587
	rs11916439	T	C	0.0846475	0.0178187	0.304223	2.02914e-06	0.00290794	22.5614
	rs1321819	A	G	-0.0837878	0.0180916	0.282419	3.6336e-06	0.00276425	21.4435
	rs12677665	G	A	0.0820111	0.0177587	0.688302	3.87287e-06	0.00274853	21.3212
	rs11790347	G	C	0.172086	0.0377768	0.0511725	5.23033e-06	0.00267453	20.7457
	rs2244670	A	T	-0.0923156	0.0199879	0.208219	3.86369e-06	0.00274912	21.3258
	rs657516	G	A	-0.156583	0.034985	0.06019	7.61532e-06	0.00258211	20.0269
	rs17118750	C	T	0.126177	0.0282402	0.0945335	7.89571e-06	0.00257322	19.9578
	rs67156511	G	T	-0.117423	0.0263682	0.12085	8.45927e-06	0.00255628	19.826
	rs2096694	T	C	0.0874062	0.0180324	0.296603	1.25231e-06	0.00302714	23.4891
Gut bacterial pathway abundance (NONMEVIPP.PWY..methylerythritol.phosphate.pathway.I)	rs1428949	T	C	-0.0743313	0.0165197	0.433176	6.80956e-06	0.00260961	20.2408
	rs10213988	C	T	0.0857065	0.019281	0.23195	8.78431e-06	0.00254701	19.754
	rs741054	A	T	0.0874913	0.0188945	0.243661	3.64763e-06	0.0027633	21.4361
	rs10756052	C	G	0.089341	0.019147	0.240585	3.0703e-06	0.00280577	21.7665
	rs11139000	C	T	-0.0818744	0.018107	0.282074	6.13464e-06	0.00263529	20.4404
	rs7108080	A	G	-0.0891578	0.0167524	0.508635	1.0258e-07	0.00364712	28.3174
	rs76346802	G	A	-0.127657	0.0279162	0.0931431	4.81074e-06	0.00269512	20.9058
	rs11058744	T	G	-0.155967	0.0319398	0.0707436	1.04413e-06	0.00307208	23.8388
	rs79747739	C	A	0.162288	0.03077	0.0806663	1.33314e-07	0.00358204	27.8103
	rs11070764	C	T	-0.077654	0.0164151	0.553392	2.23814e-06	0.00288374	22.3732
	rs7221118	C	T	-0.0899681	0.0191208	0.229708	2.53555e-06	0.00285296	22.1337
Gut bacterial pathway abundance (NONOXIPENT.PWY..pentose.phosphate.pathway..non.oxidative.branch.)	rs12735521	T	C	0.0769256	0.0170061	0.32237	6.08493e-06	0.00263729	20.456
	rs2306372	G	A	0.111617	0.0235532	0.186595	2.14863e-06	0.00289382	22.4515
	rs55804433	T	C	-0.0850326	0.0185278	0.277617	4.44371e-06	0.00271466	21.0578
	rs9461124	T	C	-0.0970976	0.0211387	0.17584	4.36168e-06	0.00271925	21.0935
	rs10817945	G	C	-0.0831557	0.0174273	0.312346	1.82785e-06	0.00293373	22.7621
	rs11107787	T	C	0.110006	0.0226014	0.148261	1.13167e-06	0.00305217	23.6839
	rs4786434	G	T	0.167808	0.0371239	0.0547628	6.1778e-06	0.00263356	20.427
Gut bacterial pathway abundance (ORNDEG.PWY..superpathway.of.ornithine.degradation)	rs12041866	T	C	-0.376771	0.0807643	0.0747288	3.08524e-06	0.00280457	21.7572
	rs2010151	C	A	-0.197206	0.0441133	0.418744	7.80538e-06	0.00257605	19.9798
	rs12522600	A	T	-0.225331	0.049199	0.249899	4.65008e-06	0.00270348	20.9708
	rs6868622	T	C	-0.237472	0.0495125	0.28369	1.61703e-06	0.00296399	22.9976
	rs111457769	C	T	0.337718	0.0722672	0.112527	2.96564e-06	0.00281432	21.833
	rs6124449	C	A	-0.379049	0.0778587	0.092716	1.12496e-06	0.00305365	23.6954
Gut bacterial pathway abundance (P105.PWY..TCA.cycle.IV..2.oxoglutarate.decarboxylase.)	rs857120	C	T	0.208416	0.0458464	0.0883455	5.46849e-06	0.00266357	20.6604
	rs11582075	T	C	-0.137144	0.0302967	0.219197	5.99151e-06	0.0026411	20.4856
	rs12034038	C	G	0.145688	0.0328667	0.174619	9.30693e-06	0.00253281	19.6436
	rs27099	T	A	-0.137509	0.0310886	0.208739	9.72763e-06	0.00252195	19.5591
	rs10223540	T	C	-0.185493	0.0418583	0.1009	9.36078e-06	0.00253139	19.6325
	rs36182340	T	G	0.235877	0.0420321	0.903211	2.00197e-08	0.00405337	31.4845
	rs72814612	C	A	0.200658	0.0429821	0.107888	3.03555e-06	0.00280857	21.7883
	rs6562993	G	A	-0.133596	0.0296076	0.236848	6.41592e-06	0.00262426	20.3547
	rs2518968	G	C	0.134971	0.026959	0.539119	5.54231e-07	0.00322878	25.0588
Gut bacterial pathway abundance (P108.PWY..pyruvate.fermentation.to.propanoate.I)	rs6672992	C	A	-0.104073	0.0222859	0.189469	3.0134e-06	0.00281038	21.8024
	rs10490196	A	G	0.0988657	0.0219208	0.197408	6.47883e-06	0.00262186	20.336
	rs74768264	G	A	0.128453	0.0260338	0.13271	8.05188e-07	0.00313635	24.3391
	rs7690663	C	G	0.0977238	0.0219458	0.200105	8.46944e-06	0.00255598	19.8237
	rs2645383	C	T	0.0871736	0.0188008	0.334436	3.54031e-06	0.00277066	21.4933
	rs12514068	T	C	-0.07789	0.017578	0.389548	9.37489e-06	0.00253102	19.6297
	rs953621	A	C	0.106359	0.021616	0.198582	8.63703e-07	0.00311899	24.204
	rs62381166	C	T	-0.151374	0.0327471	0.0770703	3.79117e-06	0.00275379	21.3621
	rs200243	A	G	0.142409	0.0316777	0.0873623	6.93881e-06	0.00260499	20.2048
	rs3799603	C	T	-0.0952307	0.0182225	0.360162	1.73213e-07	0.00351707	27.3041
	rs10951264	A	G	0.0833274	0.0181076	0.637001	4.18866e-06	0.00272922	21.171
	rs11647368	C	A	0.179956	0.0395784	0.0557287	5.44598e-06	0.00266459	20.6683
	rs66470361	T	C	0.0825122	0.0178171	0.402943	3.63804e-06	0.00276395	21.4411
	rs2586438	T	C	-0.0826985	0.0185658	0.57861	8.41458e-06	0.00255758	19.8361
Gut bacterial pathway abundance (P122.PWY..heterolactic.fermentation)	rs113865897	A	G	0.292743	0.0647025	0.0616905	6.0551e-06	0.0026385	20.4654
	rs10478090	A	G	0.241206	0.0530633	0.916364	5.47725e-06	0.00266318	20.6574
	rs798301	A	T	-0.144703	0.0306366	0.494294	2.32143e-06	0.00287473	22.303
	rs72956918	A	G	0.325538	0.0653775	0.0703907	6.37945e-07	0.00319396	24.7876
	rs36039198	A	G	-0.28699	0.0551751	0.0993116	1.97741e-07	0.00348421	27.0481
	rs1963381	A	G	0.167074	0.0341354	0.761012	9.85807e-07	0.00308629	23.9495
Gut bacterial pathway abundance (P161.PWY..acetylene.degradation)	rs10917476	G	C	0.0828812	0.0174684	0.313636	2.08878e-06	0.00290079	22.5058
	rs17639960	C	T	-0.107741	0.0230856	0.156574	3.05622e-06	0.0028069	21.7753
	rs12700304	T	G	0.0843908	0.0187182	0.249884	6.52885e-06	0.00261997	20.3213
	rs7096251	T	C	-0.0846704	0.0178762	0.60112	2.17453e-06	0.00289086	22.4285
	rs181541	G	A	0.0785302	0.0172148	0.620551	5.07198e-06	0.0026821	20.8045
Gut bacterial pathway abundance (P162.PWY..L.glutamate.degradation.V..via.hydroxyglutarate.)	rs10933259	G	A	0.0850658	0.0180993	0.287238	2.60226e-06	0.00284656	22.0838
	rs7043302	T	G	0.174085	0.0391769	0.0507327	8.84875e-06	0.00254521	19.74
	rs4451355	T	A	0.0754375	0.0170426	0.637633	9.58203e-06	0.00252565	19.5879
	rs2282015	G	T	-0.0755993	0.0169527	0.379771	8.21838e-06	0.00256338	19.8812
	rs3908395	G	A	0.0841692	0.0180774	0.674308	3.22359e-06	0.00279376	21.673
	rs9570722	G	A	-0.078216	0.0169931	0.393238	4.16818e-06	0.00273043	21.1804
	rs79195604	A	G	0.151377	0.0334773	0.0663535	6.132e-06	0.00263539	20.4413
	rs1690328	C	T	-0.0832316	0.0185034	0.733708	6.85417e-06	0.002608	20.2283
	rs288633	A	G	0.114452	0.0239805	0.863791	1.81762e-06	0.00293511	22.7729
	rs77890687	G	A	0.116686	0.0243562	0.131645	1.66091e-06	0.00295738	22.9461
	rs6072106	C	T	0.11865	0.0265865	0.12294	8.0908e-06	0.00256722	19.9111
Gut bacterial pathway abundance (P164.PWY..purine.nucleobases.degradation.I..anaerobic.)	rs56260931	C	T	0.109628	0.0247602	0.414068	9.52926e-06	0.00252701	19.5985
	rs9790814	A	T	0.109994	0.0242521	0.591811	5.74788e-06	0.00265131	20.5651
	rs72748182	T	G	-0.181529	0.0380795	0.122365	1.86899e-06	0.00292823	22.7193
	rs245920	C	T	-0.108162	0.0244832	0.608287	9.97095e-06	0.00251588	19.5119
	rs188448548	T	C	0.195637	0.0435048	0.086182	6.89517e-06	0.00260654	20.2169
	rs9736306	G	A	-0.199598	0.0435973	0.916673	4.68971e-06	0.00270139	20.9546
	rs640081	A	G	-0.129658	0.0291956	0.708977	8.95322e-06	0.00254233	19.7176
	rs72830334	A	G	0.193721	0.0414481	0.0941639	2.95661e-06	0.00281507	21.8389
	rs73967534	C	A	-0.163089	0.0344023	0.137219	2.13033e-06	0.00289593	22.468
	rs12983272	T	C	-0.116097	0.025941	0.334327	7.62522e-06	0.00258179	20.0244
	rs117143105	C	A	0.161561	0.0362862	0.158405	8.49152e-06	0.00255534	19.8188
	rs11703988	A	G	-0.232078	0.0507121	0.0615119	4.73067e-06	0.00269925	20.9379
Gut bacterial pathway abundance (P23.PWY..reductive.TCA.cycle.I)	rs34718894	A	G	0.22699	0.0488048	0.156658	3.30379e-06	0.0027877	21.6259
	rs57006859	T	C	0.236063	0.0495701	0.15939	1.91487e-06	0.00292225	22.6728
	rs1153514	A	G	0.296834	0.0670059	0.0742352	9.4244e-06	0.00252973	19.6196
	rs9382699	C	T	0.192184	0.0401386	0.257064	1.68432e-06	0.00295392	22.9192
	rs3858055	A	C	0.182849	0.0403583	0.48166	5.88041e-06	0.0026457	20.5214
	rs34942635	C	T	0.244274	0.0552774	0.117045	9.91352e-06	0.0025173	19.523
	rs10894665	T	C	-0.202854	0.0449476	0.196907	6.38769e-06	0.00262534	20.3631
	rs9954617	T	C	0.191837	0.0402905	0.262774	1.92315e-06	0.00292118	22.6645
	rs74338794	T	C	0.231905	0.0474995	0.190267	1.04872e-06	0.00307099	23.8304
	rs9613514	T	G	0.163306	0.0365877	0.375811	8.06604e-06	0.00256798	19.917
Gut bacterial pathway abundance (P42.PWY..incomplete.reductive.TCA.cycle)	rs116605191	A	G	0.146581	0.0327952	0.0661051	7.83737e-06	0.00257504	19.972
	rs664864	T	C	-0.0806164	0.0169168	0.63338	1.88432e-06	0.00292622	22.7037
	rs7622789	T	C	-0.0914599	0.0202225	0.194319	6.1059e-06	0.00263644	20.4494
	rs73216471	C	G	-0.10774	0.0215077	0.168911	5.46064e-07	0.00323246	25.0874
	rs12652368	C	T	-0.0765527	0.0164418	0.435051	3.22438e-06	0.0027937	21.6726
	rs66662729	T	C	0.107394	0.0234694	0.148528	4.74131e-06	0.0026987	20.9336
	rs1364745	T	C	0.100517	0.0221912	0.160109	5.91045e-06	0.00264445	20.5117
	rs111926862	G	C	0.152922	0.0337372	0.0636667	5.8219e-06	0.00264816	20.5406
	rs1371744	A	G	-0.0858229	0.0191103	0.248703	7.09147e-06	0.00259963	20.1632
	rs10810562	C	T	-0.103458	0.0229546	0.857281	6.57275e-06	0.00261832	20.3085
	rs55721043	G	A	0.0872412	0.0191388	0.237246	5.15597e-06	0.00267806	20.7731
	rs11148356	T	C	-0.14327	0.0301886	0.0777056	2.07651e-06	0.00290224	22.5171
	rs7160842	G	A	0.0752614	0.0160597	0.490014	2.78117e-06	0.00283016	21.9562
	rs7177833	G	A	0.0988101	0.0220265	0.160088	7.25822e-06	0.00259392	20.1187
Gut bacterial pathway abundance (P441.PWY..superpathway.of.N.acetylneuraminate.degradation)	rs11208476	G	A	-0.137228	0.0307027	0.0811191	7.83788e-06	0.00257503	19.9719
	rs9368736	C	T	-0.182013	0.0381171	0.0542344	1.79628e-06	0.00293803	22.7956
	rs6930880	T	C	0.0843052	0.016916	0.648879	6.23619e-07	0.00319958	24.8314
	rs28712495	A	G	0.104282	0.0233612	0.144073	8.04802e-06	0.00256852	19.9213
	rs10113343	C	T	0.0727103	0.0163274	0.453618	8.45762e-06	0.00255632	19.8264
	rs73217710	A	G	0.146879	0.0308675	0.0762051	1.95173e-06	0.00291754	22.6361
	rs10962279	C	T	-0.0966023	0.0204411	0.210045	2.29123e-06	0.00287796	22.3282
	rs9416289	T	C	0.0760858	0.0168453	0.618193	6.27989e-06	0.00262953	20.3957
	rs17075041	T	A	0.192704	0.0386401	0.0542748	6.1277e-07	0.00320392	24.8652
	rs10520129	G	A	-0.0785513	0.0166586	0.420966	2.4129e-06	0.00286519	22.2288
	rs11661548	G	A	-0.147553	0.0323794	0.0686943	5.18918e-06	0.00267648	20.7608
	rs78776904	A	T	0.215774	0.0449735	0.0585796	1.60424e-06	0.00296595	23.0129
Gut bacterial pathway abundance (P461.PWY..hexitol.fermentation.to.lactate..formate..ethanol.and.acetate)	rs7529292	C	T	0.0942086	0.0212479	0.176161	9.259e-06	0.00253408	19.6534
	rs2727894	G	A	-0.105745	0.0236136	0.141778	7.53021e-06	0.00258487	20.0484
	rs4517983	A	G	0.139412	0.0289505	0.909549	1.46803e-06	0.00298787	23.1834
	rs76349941	T	C	0.148266	0.0334848	0.0663034	9.51787e-06	0.0025273	19.6008
	rs4867910	C	T	0.0778703	0.0175488	0.360749	9.10702e-06	0.00253814	19.685
	rs9368736	C	T	-0.184482	0.0381888	0.0543789	1.36e-06	0.00300675	23.3304
	rs58118877	T	C	-0.0757944	0.0167381	0.451627	5.94723e-06	0.00264292	20.4998
	rs2146481	A	T	-0.128056	0.0288416	0.0897767	8.99731e-06	0.00254112	19.7082
	rs4936953	C	T	-0.0888945	0.0196139	0.228271	5.837e-06	0.00264752	20.5356
	rs2035940	C	T	-0.0785142	0.0167816	0.483609	2.88872e-06	0.0028208	21.8834
	rs2398413	C	T	-0.0996063	0.0217033	0.82363	4.4439e-06	0.00271465	21.0577
	rs36017242	A	G	0.162656	0.0356543	0.0622116	5.06582e-06	0.0026824	20.8069
	rs4903555	G	A	-0.0846625	0.0178241	0.291881	2.03528e-06	0.00290719	22.5556
	rs11630596	T	C	-0.115151	0.0253519	0.488776	5.56913e-06	0.00265908	20.6255
	rs72774370	A	G	0.15156	0.0333678	0.0715113	5.56969e-06	0.00265906	20.6253
	rs9964901	C	T	-0.105052	0.0231719	0.83041	5.7988e-06	0.00264914	20.5482
Gut bacterial pathway abundance (PANTO.PWY..phosphopantothenate.biosynthesis.I)	rs1023692	C	T	-0.097125	0.0198337	0.771282	9.73227e-07	0.00308947	23.9742
	rs76292876	G	C	-0.148378	0.0323585	0.0704357	4.53003e-06	0.00270992	21.0209
	rs2367796	T	C	-0.106754	0.0237448	0.144477	6.92832e-06	0.00260536	20.2077
	rs11762494	G	A	-0.174502	0.0321844	0.0770818	5.89572e-08	0.00378471	29.3898
	rs2627353	G	A	0.13917	0.0311609	0.923649	7.96273e-06	0.00257114	19.9416
	rs74949229	A	G	0.128746	0.0283454	0.0938701	5.571e-06	0.002659	20.6249
	rs61857174	A	T	-0.124248	0.0247022	0.122152	4.90923e-07	0.00325882	25.2926
	rs56107021	T	C	-0.105362	0.0207774	0.190545	3.95775e-07	0.00331218	25.7082
	rs4399424	C	T	-0.083133	0.0178931	0.293152	3.38278e-06	0.00278187	21.5806
	rs12907443	G	A	0.0834953	0.0168853	0.382501	7.62067e-07	0.00314996	24.4451
	rs11657406	T	G	-0.10006	0.0217753	0.166064	4.32512e-06	0.00272133	21.1096
Gut bacterial pathway abundance (PANTOSYN.PWY..pantothenate.and.coenzyme.A.biosynthesis.I)	rs151701	T	C	0.0863005	0.0189045	0.254949	4.99313e-06	0.00268596	20.8345
	rs73185681	A	G	-0.175127	0.039149	0.050095	7.70031e-06	0.00257938	20.0057
	rs147398141	T	C	-0.151811	0.0338679	0.0621243	7.37954e-06	0.00258984	20.087
	rs111776615	A	G	-0.105552	0.0237248	0.173964	8.62631e-06	0.00255147	19.7887
	rs61844177	C	T	-0.0814196	0.0174091	0.316294	2.91329e-06	0.00281871	21.8672
	rs2113567	G	T	0.0780587	0.0174853	0.310739	8.0355e-06	0.00256891	19.9243
	rs2509667	A	C	-0.117625	0.0254276	0.120838	3.73042e-06	0.00275777	21.3931
	rs9599845	C	T	0.0930947	0.0203682	0.237425	4.8634e-06	0.00269244	20.8849
	rs11653407	T	A	0.0860567	0.0190634	0.23847	6.35453e-06	0.00262662	20.3731
Gut bacterial pathway abundance (PENTOSE.P.PWY..pentose.phosphate.pathway)	rs138494236	C	T	-0.160724	0.0354809	0.0597053	5.90211e-06	0.00264479	20.5144
	rs1486114	G	T	-0.107313	0.0224958	0.151385	1.83915e-06	0.00293221	22.7503
	rs140787604	G	A	-0.172453	0.0385831	0.0518043	7.83435e-06	0.00257514	19.9727
	rs12669414	T	C	-0.0794589	0.0166763	0.409285	1.89064e-06	0.00292539	22.6972
	rs7856581	C	G	0.170656	0.0345709	0.0624905	7.95785e-07	0.00313925	24.3617
	rs12417998	A	G	-0.129639	0.0288032	0.088461	6.76805e-06	0.00261111	20.2525
	rs2038820	C	T	-0.0775464	0.0165278	0.418697	2.70712e-06	0.00283681	22.008
	rs4399424	C	T	0.081171	0.0180444	0.293529	6.84696e-06	0.00260826	20.2303
	rs7181967	C	T	-0.0960215	0.020475	0.205872	2.7361e-06	0.00283419	21.9876
	rs12599680	T	C	-0.104456	0.0225693	0.157329	3.6883e-06	0.00276056	21.4148
	rs17621104	A	C	0.113772	0.0250477	0.135319	5.56692e-06	0.00265918	20.6263
	rs62074577	G	A	0.0780376	0.0176512	0.387202	9.81997e-06	0.00251963	19.5411
	rs7228238	T	C	-0.0811856	0.0166367	0.41641	1.06138e-06	0.00306803	23.8073
Gut bacterial pathway abundance (PEPTIDOGLYCANSYN.PWY..peptidoglycan.biosynthesis.I..meso.diaminopimelate.containing.)	rs6427759	C	A	-0.146144	0.0289421	0.9086	4.42882e-07	0.00328432	25.4912
	rs7576999	T	C	-0.0799719	0.0172594	0.357278	3.59461e-06	0.00276691	21.4642
	rs17773637	A	T	0.155628	0.0346627	0.0583606	7.12971e-06	0.00259831	20.1529
	rs28815855	G	A	0.112889	0.0233702	0.139873	1.36192e-06	0.0030064	23.3277
	rs17674109	A	G	0.073469	0.0164057	0.45379	7.52519e-06	0.00258504	20.0497
	rs55935294	C	T	-0.0776776	0.0164172	0.436777	2.22902e-06	0.00288475	22.381
	rs72809331	A	G	-0.174666	0.0372515	0.0659944	2.74776e-06	0.00283314	21.9794
	rs57752094	A	C	0.106925	0.0215729	0.170457	7.17831e-07	0.00316476	24.5603
	rs11254890	G	A	-0.1425	0.0297381	0.0899903	1.65254e-06	0.00295863	22.9558
	rs77069323	G	C	0.157182	0.0306758	0.0827472	2.99167e-07	0.00338153	26.2483
	rs17601633	G	A	-0.0766053	0.0167355	0.360364	4.7078e-06	0.00270045	20.9472
Gut bacterial pathway abundance (PHOSLIPSYN.PWY..superpathway.of.phospholipid.biosynthesis.I..bacteria.)	rs187463	G	T	-0.0803475	0.0168791	0.644664	1.93425e-06	0.00291976	22.6534
	rs9471554	C	T	0.0766225	0.017299	0.324334	9.45414e-06	0.00252895	19.6136
	rs12000184	A	G	-0.0857915	0.019235	0.240929	8.18894e-06	0.00256426	19.8881
	rs77054814	G	A	-0.144474	0.0325547	0.0748263	9.08451e-06	0.00253875	19.6898
	rs10979829	A	T	0.0895778	0.0193862	0.229883	3.82453e-06	0.00275163	21.3453
	rs163172	G	A	0.122222	0.0238	0.850091	2.8156e-07	0.00339657	26.3654
	rs631694	T	C	0.141866	0.030324	0.919616	2.8922e-06	0.0028205	21.8811
	rs10859752	A	G	0.0769656	0.016414	0.402186	2.74517e-06	0.00283337	21.9812
	rs78496981	T	C	-0.152002	0.0324838	0.0682182	2.87836e-06	0.00282168	21.8903
	rs780162	C	G	-0.0981107	0.0214092	0.20111	4.59145e-06	0.00270661	20.9952
	rs9898722	A	T	-0.0766573	0.0172046	0.331339	8.36499e-06	0.00255903	19.8474
	rs73104513	T	C	-0.108511	0.0238689	0.144012	5.46407e-06	0.00266377	20.662
	rs1029249	C	T	-0.0885882	0.0191712	0.227143	3.8207e-06	0.00275187	21.3472
Gut bacterial pathway abundance (POLYAMINSYN3.PWY..superpathway.of.polyamine.biosynthesis.II)	rs11890644	G	A	0.119734	0.0262502	0.183125	5.085e-06	0.00268147	20.7996
	rs76729673	G	A	-0.164494	0.035505	0.0906577	3.60455e-06	0.00276622	21.4589
	rs7433679	C	T	-0.1319	0.029427	0.144025	7.38574e-06	0.00258964	20.0854
	rs7673044	T	C	0.159308	0.0342961	0.0978928	3.39935e-06	0.00278067	21.5712
	rs258495	A	T	0.0975198	0.0209483	0.61976	3.23584e-06	0.00279282	21.6658
	rs7745701	G	A	0.175902	0.0385771	0.0845403	5.12139e-06	0.00267971	20.786
	rs475221	A	G	-0.0948327	0.0208574	0.515585	5.44865e-06	0.00266447	20.6674
	rs10969036	G	A	0.0922425	0.0204543	0.443972	6.49223e-06	0.00262135	20.3321
	rs12570677	A	T	0.144834	0.0324785	0.119457	8.22e-06	0.00256333	19.8809
	rs11627731	G	A	-0.18225	0.0379274	0.0802933	1.54568e-06	0.00297514	23.0843
	rs58529279	T	C	0.219027	0.0450389	0.0581069	1.1558e-06	0.00304696	23.6433
	rs4566305	G	A	-0.123803	0.0249048	0.684957	6.65857e-07	0.00318336	24.7051
Gut bacterial pathway abundance (POLYAMSYN.PWY..superpathway.of.polyamine.biosynthesis.I)	rs17543785	G	A	-0.0837133	0.018795	0.265156	8.42769e-06	0.00255719	19.8332
	rs17786325	C	T	-0.0768871	0.0173451	0.687308	9.30207e-06	0.00253294	19.6446
	rs4678043	C	T	-0.0757748	0.0170675	0.664659	9.00812e-06	0.00254083	19.7059
	rs12510598	A	G	-0.0815199	0.0180513	0.275054	6.30147e-06	0.00262869	20.3891
	rs17161076	G	A	-0.0856508	0.0190724	0.228896	7.09491e-06	0.00259952	20.1623
	rs79415932	A	G	-0.137285	0.0309223	0.0861367	9.00932e-06	0.00254079	19.7057
	rs10140803	T	C	0.141662	0.031461	0.0691355	6.70713e-06	0.00261334	20.2698
	rs80217121	C	T	0.141448	0.0300043	0.0857864	2.42612e-06	0.00286385	22.2183
Gut bacterial pathway abundance (POLYISOPRENSYN.PWY..polyisoprenoid.biosynthesis..E..coli.)	rs2042558	G	A	0.160468	0.0352994	0.193068	5.4701e-06	0.0026635	20.6599
	rs824634	T	C	-0.15561	0.0343526	0.79113	5.90399e-06	0.00264472	20.5138
	rs4868691	T	C	-0.132027	0.028598	0.590829	3.89964e-06	0.00274684	21.308
	rs6919931	A	G	0.185259	0.0412847	0.133549	7.2114e-06	0.00259551	20.1311
	rs12670364	T	C	-0.223462	0.0498778	0.0853551	7.45725e-06	0.00258727	20.067
	rs12156527	G	A	0.258842	0.0554408	0.071851	3.0297e-06	0.00280905	21.792
	rs12761356	C	T	-0.123341	0.0272852	0.454407	6.17114e-06	0.00263383	20.4291
	rs4936253	A	G	-0.135675	0.0302988	0.376581	7.53821e-06	0.00258461	20.0464
Gut bacterial pathway abundance (PPGPPMET.PWY..ppGpp.biosynthesis)	rs73648437	C	T	0.171367	0.0357695	0.0744602	1.66061e-06	0.00295742	22.9465
	rs71505230	A	G	0.201853	0.0430388	0.0503279	2.73161e-06	0.00283459	21.9907
	rs7096411	A	G	-0.0857703	0.0190509	0.424831	6.72625e-06	0.00261264	20.2643
	rs10767786	T	C	0.0852294	0.0188124	0.388995	5.88481e-06	0.00264552	20.52
	rs10783794	G	A	0.088903	0.0192138	0.386545	3.70938e-06	0.00275916	21.4039
	rs4767337	C	A	-0.108238	0.0235988	0.188831	4.50525e-06	0.00271128	21.0315
	rs2098065	A	G	0.0937673	0.0204054	0.527631	4.32294e-06	0.00272145	21.1106
	rs60898162	A	G	0.090114	0.0200532	0.332184	6.99811e-06	0.00260289	20.1885
	rs8098406	A	G	0.0833677	0.0186966	0.475509	8.23502e-06	0.00256288	19.8774
	rs10404465	A	T	0.100853	0.0216345	0.241021	3.13615e-06	0.00280054	21.7258
	rs743920	G	C	-0.139891	0.0312514	0.128345	7.5948e-06	0.00258277	20.0321
Gut bacterial pathway abundance (PRPP.PWY..superpathway.of.histidine..purine..and.pyrimidine.biosynthesis)	rs857044	A	T	0.0822036	0.0182948	0.282083	7.01345e-06	0.00260236	20.1843
	rs61733531	T	C	0.100089	0.0221499	0.171229	6.22171e-06	0.00263182	20.4135
	rs60152513	A	G	-0.140131	0.0305756	0.0814397	4.58105e-06	0.00270717	20.9995
	rs13080908	G	A	0.105164	0.0219949	0.165509	1.74186e-06	0.00294563	22.8547
	rs12549221	C	T	0.0961229	0.0216562	0.787149	9.05537e-06	0.00253954	19.6959
	rs12359494	T	C	0.0720598	0.0162967	0.559445	9.79046e-06	0.00252037	19.5468
	rs73314327	C	T	0.0842558	0.0183589	0.269055	4.44571e-06	0.00271455	21.0569
	rs1526953	C	A	0.15864	0.0348064	0.0584859	5.1697e-06	0.0026774	20.768
	rs72686468	G	A	0.152768	0.0321889	0.069932	2.07493e-06	0.00290243	22.5186
	rs2923143	A	G	-0.0973735	0.0189722	0.263102	2.86003e-07	0.00339269	26.3352
	rs4889160	A	G	0.0891387	0.0194977	0.228647	4.83652e-06	0.0026938	20.8956
	rs2406211	C	T	-0.0760629	0.0165964	0.416967	4.5811e-06	0.00270716	20.9995
	rs111364229	C	G	-0.136952	0.0305024	0.0892174	7.12585e-06	0.00259845	20.1539
	rs237483	A	C	0.072289	0.0163378	0.572926	9.66043e-06	0.00252365	19.5724
Gut bacterial pathway abundance (PWY0.1061..superpathway.of.L.alanine.biosynthesis)	rs2640045	T	C	0.104422	0.021887	0.448329	1.83358e-06	0.00293296	22.7561
	rs57070266	C	T	-0.167376	0.0376323	0.0895804	8.68039e-06	0.00254993	19.7767
	rs2197911	A	G	-0.135967	0.0292369	0.863153	3.31052e-06	0.0027872	21.622
	rs76726314	A	G	0.206201	0.0447123	0.0531755	3.99345e-06	0.00274098	21.2625
	rs2636908	C	T	0.224474	0.0446249	0.0721462	4.8983e-07	0.00325937	25.2969
	rs4580784	A	G	-0.210802	0.0455807	0.0617492	3.7495e-06	0.00275651	21.3833
	rs62385620	A	T	0.163648	0.0340993	0.111596	1.59347e-06	0.00296762	23.0258
	rs7840028	T	C	0.175219	0.0375257	0.0810718	3.0224e-06	0.00280964	21.7967
	rs17777155	G	A	-0.150878	0.0325761	0.115793	3.62924e-06	0.00276454	21.4458
	rs7947704	T	C	0.156566	0.0348804	0.0953912	7.16773e-06	0.002597	20.1427
Gut bacterial pathway abundance (PWY0.1241..ADP.L.glycero..beta..D.manno.heptose.biosynthesis)	rs71420343	C	T	0.138554	0.0301188	0.164126	4.21994e-06	0.00272739	21.1568
	rs13007128	T	C	0.106983	0.0237458	0.443255	6.62602e-06	0.00261633	20.293
	rs4629160	G	A	0.117549	0.0263033	0.778644	7.85889e-06	0.00257437	19.9667
	rs12633789	A	G	0.171793	0.037161	0.102012	3.7834e-06	0.00275429	21.366
	rs10866668	G	C	0.102054	0.0224407	0.476055	5.42256e-06	0.00266565	20.6766
	rs3923652	C	A	-0.163821	0.0357516	0.103319	4.60145e-06	0.00270607	20.991
	rs6581517	T	A	0.103616	0.0233533	0.36771	9.1264e-06	0.00253762	19.681
	rs1444625	G	C	-0.161047	0.0329118	0.130907	9.9163e-07	0.00308483	23.9381
	rs17175056	G	A	0.152298	0.0331672	0.122605	4.39371e-06	0.00271745	21.0795
	rs9923601	A	G	0.200457	0.045196	0.0630599	9.19584e-06	0.00253576	19.6665
Gut bacterial pathway abundance (PWY0.1261..anhydromuropeptides.recycling)	rs11588833	G	A	-0.131667	0.0297656	0.0865587	9.71395e-06	0.00252229	19.5618
	rs7544236	C	T	0.0825818	0.0175279	0.360295	2.45954e-06	0.00286047	22.1921
	rs11707688	T	C	-0.109234	0.0246485	0.157658	9.35112e-06	0.00253165	19.6345
	rs59853081	T	C	-0.0841117	0.0188956	0.280601	8.5312e-06	0.00255419	19.8098
	rs10504039	C	T	-0.101677	0.0226642	0.15413	7.24967e-06	0.00259421	20.121
	rs4501561	C	T	0.105819	0.0234874	0.840069	6.62688e-06	0.0026163	20.2928
	rs7964114	C	T	0.0920566	0.0197131	0.240609	3.01447e-06	0.00281029	21.8017
	rs7228238	T	C	-0.0837211	0.0168889	0.416673	7.15332e-07	0.00316562	24.567
Gut bacterial pathway abundance (PWY0.1296..purine.ribonucleosides.degradation)	rs9286959	A	T	0.0807536	0.0168288	0.438789	1.59828e-06	0.00296687	23.02
	rs6669249	C	A	-0.0853442	0.0186355	0.756591	4.65758e-06	0.00270309	20.9678
	rs416270	T	G	-0.0856028	0.0187084	0.265633	4.74789e-06	0.00269836	20.931
	rs7699343	T	C	0.0948032	0.0213909	0.173113	9.33899e-06	0.00253196	19.637
	rs1468579	T	C	-0.0929607	0.0193606	0.256093	1.57458e-06	0.00297056	23.0487
	rs76985731	C	T	0.180318	0.0366688	0.0534186	8.76703e-07	0.0031153	24.1753
	rs12915465	C	T	0.132221	0.0279715	0.0932693	2.27852e-06	0.00287933	22.3388
	rs2425056	A	G	-0.0745895	0.0168811	0.344212	9.93783e-06	0.0025167	19.5183
Gut bacterial pathway abundance (PWY0.1297..superpathway.of.purine.deoxyribonucleosides.degradation)	rs7608101	C	T	0.0836171	0.0183571	0.283873	5.23758e-06	0.00267419	20.743
	rs17639960	C	T	-0.109664	0.0231362	0.156483	2.13807e-06	0.00289503	22.461
	rs7349706	C	A	0.0810335	0.0176312	0.345869	4.30606e-06	0.00272241	21.1181
	rs2914928	C	T	-0.0816632	0.0177702	0.307512	4.31704e-06	0.00272179	21.1132
	rs35108480	C	G	0.0804747	0.0181741	0.297202	9.51119e-06	0.00252748	19.6021
	rs12700304	T	G	0.0872428	0.0187529	0.250107	3.28354e-06	0.00278921	21.6377
	rs9527167	G	A	0.110794	0.0229484	0.17668	1.37947e-06	0.00300324	23.3031
	rs11543947	A	G	-0.173247	0.0339465	0.069182	3.33392e-07	0.00335468	26.0392
	rs111171	G	A	-0.0924102	0.0187424	0.729093	8.20026e-07	0.00313183	24.3039
	rs1009644	C	T	-0.0744787	0.0165694	0.591879	6.95846e-06	0.00260429	20.1994
Gut bacterial pathway abundance (PWY0.1298..superpathway.of.pyrimidine.deoxyribonucleosides.degradation)	rs62248586	T	G	-0.0795788	0.0172392	0.375075	3.90928e-06	0.00274623	21.3033
	rs2309464	G	T	0.0854547	0.019089	0.24989	7.5821e-06	0.00258319	20.0353
	rs257077	T	G	-0.101168	0.0220981	0.82837	4.6917e-06	0.00270129	20.9538
	rs11957688	C	T	0.15521	0.0343438	0.060138	6.20474e-06	0.00263249	20.4187
	rs997227	A	C	-0.077565	0.01695	0.412248	4.7369e-06	0.00269893	20.9354
	rs6944623	C	G	0.10404	0.0227051	0.844165	4.60103e-06	0.0027061	20.9912
	rs1467160	G	T	-0.0751674	0.0166274	0.459531	6.16361e-06	0.00263413	20.4314
	rs56332785	T	C	0.0801429	0.0177352	0.320611	6.21765e-06	0.00263198	20.4147
	rs7859597	G	A	0.0846329	0.0184862	0.257566	4.6906e-06	0.00270135	20.9542
	rs79103551	T	C	0.152765	0.0333575	0.0647766	4.65804e-06	0.00270306	20.9676
	rs77470149	A	G	0.171368	0.0365039	0.0523097	2.67255e-06	0.00283998	22.0327
	rs17185203	A	C	-0.0819107	0.0182028	0.277257	6.79892e-06	0.00261	20.2438
	rs7138789	A	G	0.119569	0.0266099	0.113296	7.00926e-06	0.0026025	20.1855
	rs73169038	G	A	-0.141377	0.0309812	0.0739753	5.03503e-06	0.0026839	20.8185
	rs3785328	G	A	-0.16513	0.0322689	0.0679896	3.09922e-07	0.00337278	26.1801
Gut bacterial pathway abundance (PWY0.1338..polymyxin.resistance)	rs12472695	T	C	0.149611	0.032136	0.299909	3.2313e-06	0.00279317	21.6685
	rs3106302	T	C	0.162574	0.0358688	0.617457	5.82976e-06	0.00264783	20.538
	rs13140831	A	G	0.139782	0.0315732	0.548186	9.54458e-06	0.00252661	19.5954
	rs12718724	T	C	-0.202477	0.0448731	0.119583	6.41557e-06	0.00262427	20.3548
	rs884587	T	C	0.143447	0.0322801	0.343527	8.83737e-06	0.00254553	19.7425
	rs7478946	T	C	-0.143621	0.0316509	0.612149	5.68823e-06	0.00265388	20.585
	rs4942275	T	C	0.224867	0.041483	0.141655	5.93646e-08	0.003783	29.3764
	rs76296650	G	A	-0.241937	0.045853	0.123104	1.31768e-07	0.00358494	27.8329
	rs7225041	C	G	-0.154749	0.0331496	0.317453	3.03832e-06	0.00280835	21.7866
	rs135184	T	A	0.177769	0.0395527	0.788217	6.97381e-06	0.00260375	20.1952
Gut bacterial pathway abundance (PWY0.1415..superpathway.of.heme.biosynthesis.from.uroporphyrinogen.III)	rs62174134	T	C	-0.156658	0.0333638	0.209295	2.66008e-06	0.00284113	22.0416
	rs2636908	C	T	0.277949	0.0595021	0.0737234	2.99373e-06	0.00281199	21.8149
	rs6451170	A	G	0.125289	0.027247	0.550576	4.26036e-06	0.00272504	21.1385
	rs17698956	G	A	-0.175101	0.038039	0.148196	4.16023e-06	0.0027309	21.1841
	rs1051765	G	A	-0.208775	0.0448265	0.101125	3.20215e-06	0.0027954	21.6858
	rs7111124	A	T	-0.119194	0.0264881	0.558852	6.79851e-06	0.00261001	20.2439
	rs942033	T	C	0.130758	0.0278127	0.591911	2.5839e-06	0.0028483	22.0974
	rs4238492	G	A	0.128463	0.0266247	0.546024	1.40031e-06	0.00299954	23.2742
	rs9619066	T	C	-0.223827	0.0425987	0.124649	1.48577e-07	0.00355514	27.6007
Gut bacterial pathway abundance (PWY0.1479..tRNA.processing)	rs74678487	A	C	-0.126224	0.0249529	0.207004	4.22563e-07	0.00329596	25.5818
	rs1635513	C	A	-0.0905622	0.020259	0.756081	7.81406e-06	0.00257578	19.9777
	rs1851324	A	G	-0.161975	0.0342564	0.0702002	2.26392e-06	0.00288092	22.3512
	rs17604176	C	T	0.0825736	0.0174486	0.517267	2.21878e-06	0.00288589	22.3898
	rs10253848	T	C	-0.0990509	0.0219756	0.200092	6.56516e-06	0.0026186	20.3107
	rs2806453	T	C	-0.188753	0.0417029	0.0552986	6.00737e-06	0.00264044	20.4806
	rs1553705	G	A	-0.0993456	0.0222818	0.200628	8.24949e-06	0.00256245	19.874
	rs882051	T	C	-0.168605	0.0348207	0.0806239	1.2848e-06	0.00302081	23.4398
	rs11076031	G	A	0.0847081	0.0191672	0.710524	9.89578e-06	0.00251774	19.5264
	rs9972917	A	C	0.112943	0.0251817	0.138195	7.28741e-06	0.00259293	20.1111
	rs651761	G	A	-0.0822431	0.0180028	0.606234	4.91574e-06	0.0026898	20.8644
Gut bacterial pathway abundance (PWY0.1533..methylphosphonate.degradation.I)	rs2884357	T	C	0.124817	0.0281297	0.541334	9.1135e-06	0.00253797	19.6837
	rs10433369	A	T	-0.152536	0.0342642	0.216065	8.51653e-06	0.00255462	19.8131
	rs12719662	C	A	-0.138676	0.0310384	0.276985	7.89953e-06	0.0025731	19.9569
	rs61861701	G	A	0.167195	0.0334935	0.250813	5.98021e-07	0.00320995	24.9122
	rs12921798	A	G	0.284	0.0592952	0.062306	1.67113e-06	0.00295586	22.9343
	rs6009311	A	C	0.194241	0.0435545	0.122084	8.20701e-06	0.00256372	19.8839
Gut bacterial pathway abundance (PWY0.1586..peptidoglycan.maturation..meso.diaminopimelate.containing.)	rs2582975	A	T	0.13136	0.0289197	0.0858736	5.56639e-06	0.00265921	20.6265
	rs72744985	C	G	-0.0876611	0.0197373	0.211681	8.93784e-06	0.00254275	19.7209
	rs295654	T	C	0.0725749	0.0163752	0.552585	9.33679e-06	0.00253202	19.6374
	rs6870833	G	A	0.164484	0.0369097	0.944468	8.33494e-06	0.00255991	19.8543
	rs11752725	A	G	-0.0899095	0.0195442	0.220828	4.21864e-06	0.00272746	21.1574
	rs1407463	A	G	0.0864995	0.0187939	0.243409	4.17386e-06	0.00273009	21.1778
	rs73647057	C	T	0.156754	0.0345735	0.0596017	5.78969e-06	0.00264953	20.5512
	rs74574052	A	G	0.170934	0.0316003	0.0762527	6.32928e-08	0.00376708	29.2523
	rs80161029	G	A	0.0988357	0.0216552	0.184043	5.0174e-06	0.00268476	20.8252
Gut bacterial pathway abundance (PWY0.162..superpathway.of.pyrimidine.ribonucleotides.de.novo.biosynthesis)	rs17365730	C	T	-0.157374	0.0319129	0.0926492	8.16603e-07	0.00313286	24.312
	rs12408719	T	C	-0.144912	0.0308402	0.0764169	2.61703e-06	0.00284516	22.073
	rs9876083	G	A	0.0831467	0.0175189	0.301164	2.07361e-06	0.00290259	22.5198
	rs9460615	T	C	0.162344	0.0346343	0.0617234	2.76731e-06	0.00283139	21.9658
	rs12199072	A	T	-0.173948	0.0384053	0.0531609	5.91902e-06	0.00264409	20.5089
	rs2325098	T	C	-0.0813327	0.0162528	0.422317	5.60891e-07	0.00322582	25.0357
	rs706948	G	T	0.0988291	0.021899	0.170836	6.3934e-06	0.00262512	20.3614
	rs73120083	G	A	-0.160197	0.0357177	0.0609189	7.28869e-06	0.00259289	20.1107
	rs34070159	T	C	-0.116597	0.0245192	0.140701	1.98102e-06	0.00291386	22.6075
	rs7812884	A	G	0.134223	0.0296141	0.0802829	5.83175e-06	0.00264775	20.5373
	rs79249788	C	T	-0.1511	0.0326575	0.0743671	3.71337e-06	0.0027589	21.4019
	rs883271	G	A	0.0807466	0.0175079	0.306345	3.98785e-06	0.00274132	21.2652
Gut bacterial pathway abundance (PWY0.781..aspartate.superpathway)	rs59244529	T	C	0.104891	0.0232	0.151476	6.15048e-06	0.00263465	20.4355
	rs4845710	A	G	0.16966	0.037583	0.0537267	6.35341e-06	0.00262667	20.3734
	rs10930969	A	G	-0.0948247	0.0209472	0.193414	5.98703e-06	0.00264128	20.487
	rs36057901	A	G	-0.159157	0.0359385	0.0551178	9.48457e-06	0.00252816	19.6075
	rs2523969	T	A	0.105806	0.0239121	0.136108	9.65458e-06	0.0025238	19.5735
	rs1266788	A	G	0.0807865	0.0167566	0.615349	1.4272e-06	0.00299484	23.2376
	rs10953974	T	G	-0.113712	0.0245455	0.12518	3.60925e-06	0.0027659	21.4564
	rs77354939	T	C	0.163124	0.0350464	0.0665235	3.24753e-06	0.00279193	21.6589
	rs35751200	G	A	0.174336	0.0354376	0.0586888	8.67475e-07	0.00311791	24.1956
	rs61945524	T	C	-0.0852612	0.0183628	0.30013	3.43149e-06	0.00277835	21.5532
	rs4802635	G	A	0.0738678	0.0164053	0.551957	6.70991e-06	0.00261324	20.269
Gut bacterial pathway abundance (PWY0.845..superpathway.of.pyridoxal.5..phosphate.biosynthesis.and.salvage)	rs79328165	C	T	-0.160656	0.0360039	0.0575442	8.11284e-06	0.00256655	19.9059
	rs4857976	G	A	0.132735	0.0274414	0.878392	1.31786e-06	0.00301453	23.3909
	rs9842222	T	C	0.0874308	0.0192148	0.232721	5.36032e-06	0.00266849	20.6987
	rs12508123	T	C	0.0969126	0.0196872	0.226339	8.53953e-07	0.0031218	24.2259
	rs1980434	G	A	0.215529	0.0474503	0.072802	5.56672e-06	0.00265919	20.6264
	rs4720493	A	G	-0.106574	0.0241198	0.133009	9.93783e-06	0.0025167	19.5183
	rs10096075	C	G	0.0755231	0.017007	0.361804	8.96643e-06	0.00254197	19.7148
	rs7102851	C	T	-0.0927676	0.0186274	0.271372	6.35247e-07	0.00319501	24.7958
	rs2039970	T	C	0.0794238	0.0169979	0.633971	2.97465e-06	0.00281357	21.8272
	rs17699454	C	A	0.0827054	0.0178292	0.685024	3.505e-06	0.00277313	21.5126
	rs11859534	A	G	0.153904	0.0345524	0.0716874	8.41976e-06	0.00255743	19.835
	rs7186220	A	G	0.0932665	0.0208733	0.191862	7.88722e-06	0.00257349	19.9599
	rs80049853	A	G	0.144856	0.031383	0.0720914	3.91722e-06	0.00274573	21.2994
	rs4797215	A	G	0.124319	0.0278948	0.0941791	8.32259e-06	0.00256028	19.8572
	rs2703175	G	A	0.114277	0.0242361	0.870736	2.41528e-06	0.00286495	22.2269
	rs28493178	T	A	0.104735	0.023543	0.14811	8.63964e-06	0.00255109	19.7857
	rs384592	G	A	0.118355	0.0259559	0.13778	5.11895e-06	0.00267983	20.7869
	rs73196427	T	C	-0.11369	0.0257159	0.125452	9.82523e-06	0.0025195	19.54
	rs143107308	C	T	0.0750211	0.0166577	0.528212	6.67799e-06	0.00261441	20.2781
Gut bacterial pathway abundance (PWY.1269..CMP.3.deoxy.D.manno.octulosonate.biosynthesis.I)	rs2339975	C	G	-0.074864	0.016338	0.580122	4.60103e-06	0.0027061	20.9912
	rs1346730	G	T	-0.0775693	0.0164645	0.582161	2.46123e-06	0.0028603	22.1908
	rs505710	G	C	0.0851199	0.0192342	0.766761	9.6242e-06	0.00252457	19.5795
	rs963497	C	T	0.0838326	0.018242	0.282733	4.31527e-06	0.00272189	21.114
	rs880610	A	G	-0.104565	0.0234042	0.138044	7.90298e-06	0.002573	19.956
	rs11638057	A	T	-0.0744852	0.016619	0.384199	7.39665e-06	0.00258927	20.0826
	rs72626602	T	C	0.140128	0.0270826	0.10203	2.28992e-07	0.00344781	26.7646
Gut bacterial pathway abundance (PWY.2941..L.lysine.biosynthesis.II)	rs7716011	G	T	0.0924444	0.0186111	0.249325	6.79416e-07	0.00317837	24.6663
	rs9396681	T	C	0.139791	0.029043	0.896325	1.48517e-06	0.002985	23.1611
	rs6416172	T	C	-0.0807092	0.0179392	0.287319	6.8259e-06	0.00260902	20.2362
	rs1783596	T	C	0.0730932	0.0161747	0.554655	6.21347e-06	0.00263214	20.416
	rs11617625	A	G	-0.117501	0.0264286	0.105428	8.74976e-06	0.00254798	19.7615
	rs1559831	A	G	0.156585	0.0348368	0.940665	6.96286e-06	0.00260414	20.1982
	rs4784500	T	G	-0.103016	0.0215544	0.794729	1.75857e-06	0.00294327	22.8363
Gut bacterial pathway abundance (PWY.2942..L.lysine.biosynthesis.III)	rs10874012	G	C	0.101719	0.0212072	0.177507	1.61501e-06	0.0029643	23
	rs2030972	A	G	-0.0743306	0.0163493	0.40627	5.45688e-06	0.0026641	20.6645
	rs4939301	T	C	-0.0865563	0.0167733	0.555692	2.46481e-07	0.00342956	26.6224
	rs7242421	C	T	-0.0950062	0.0182749	0.315865	2.00645e-07	0.00348059	27.0199
	rs2822624	G	A	0.0854587	0.0165373	0.581713	2.37076e-07	0.00343921	26.6975
Gut bacterial pathway abundance (PWY.3001..superpathway.of.L.isoleucine.biosynthesis.I)	rs138449099	C	A	-0.158697	0.0330818	0.0705568	1.60966e-06	0.00296512	23.0064
	rs875896	A	C	0.0896551	0.0189544	0.76106	2.24476e-06	0.00288302	22.3675
	rs7899564	A	G	-0.155414	0.0318224	0.929969	1.04059e-06	0.00307292	23.8454
	rs11630219	G	C	-0.0748087	0.0165619	0.405623	6.27475e-06	0.00262973	20.3972
	rs28733370	G	C	0.0912532	0.0203668	0.192839	7.44734e-06	0.00258759	20.0696
	rs2107539	T	C	-0.105223	0.0217361	0.243451	1.29222e-06	0.00301939	23.4287
	rs62228654	C	G	-0.169803	0.0337315	0.0668159	4.80425e-07	0.00326417	25.3343
Gut bacterial pathway abundance (PWY.3781..aerobic.respiration.I..cytochrome.c.)	rs196364	G	A	-0.175505	0.0335734	0.357856	1.71818e-07	0.00351907	27.3197
	rs6940694	A	G	-0.394297	0.0790102	0.050385	6.02358e-07	0.00320817	24.8982
Gut bacterial pathway abundance (PWY.4242..pantothenate.and.coenzyme.A.biosynthesis.III)	rs6425766	A	G	0.072575	0.016053	0.481903	6.15558e-06	0.00263445	20.4339
	rs10493855	C	A	-0.115641	0.0257008	0.114882	6.81129e-06	0.00260955	20.2403
	rs734224	T	G	-0.104059	0.0221454	0.162338	2.61576e-06	0.00284528	22.0739
	rs13142904	T	C	-0.179214	0.0355695	0.0600325	4.69403e-07	0.00326992	25.3791
	rs62483577	C	A	-0.0768044	0.0172879	0.658251	8.8852e-06	0.0025442	19.7322
	rs11012848	T	C	-0.077322	0.0172829	0.311378	7.68041e-06	0.00258002	20.0106
	rs78983051	G	A	0.125465	0.0269784	0.10593	3.31005e-06	0.00278723	21.6223
	rs10831658	A	G	-0.0955848	0.0199329	0.207313	1.62399e-06	0.00296293	22.9893
	rs286908	A	G	-0.0828651	0.0174321	0.293175	1.99827e-06	0.00291172	22.5909
	rs2187564	A	C	-0.0749433	0.0161349	0.416147	3.40413e-06	0.00278032	21.5686
	rs9599845	C	T	0.0920387	0.0202114	0.237486	5.26871e-06	0.00267273	20.7317
	rs235996	A	G	-0.102719	0.0225421	0.145756	5.19478e-06	0.00267621	20.7587
	rs371346	G	A	-0.0823282	0.0177066	0.280494	3.32635e-06	0.00278602	21.6129
	rs7251031	G	T	-0.0883793	0.0173325	0.308299	3.4135e-07	0.00334884	25.9937
Gut bacterial pathway abundance (PWY.4984..urea.cycle)	rs17530744	C	G	-0.0919772	0.0207968	0.217453	9.74917e-06	0.0025214	19.5549
	rs1035394	T	A	-0.0818655	0.017782	0.690265	4.14772e-06	0.00273164	21.1899
	rs12113402	T	C	0.0861076	0.0189666	0.279523	5.62628e-06	0.00265657	20.606
	rs7825304	T	A	0.0742678	0.0162675	0.465015	4.9852e-06	0.00268635	20.8376
	rs3131899	T	C	0.0763958	0.01724	0.366633	9.36579e-06	0.00253126	19.6315
	rs7906344	A	G	-0.0755594	0.0169008	0.629833	7.79443e-06	0.0025764	19.9825
	rs17772715	C	T	0.0798891	0.0180568	0.722259	9.67447e-06	0.00252329	19.5696
	rs11862432	T	C	0.0808289	0.0182807	0.345883	9.79972e-06	0.00252013	19.545
	rs79525129	T	C	0.10894	0.0240589	0.135183	5.9525e-06	0.0026427	20.4981
	rs2213429	T	C	-0.0964336	0.0216172	0.182428	8.15896e-06	0.00256516	19.8951
Gut bacterial pathway abundance (PWY4FS.7..phosphatidylglycerol.biosynthesis.I..plastidic.)	rs61775945	T	C	0.157204	0.032997	0.0707767	1.89604e-06	0.00292469	22.6917
	rs10913647	C	T	-0.155118	0.0344796	0.0581311	6.83239e-06	0.00260879	20.2344
	rs138195517	A	G	-0.150044	0.0322521	0.0684669	3.28376e-06	0.0027892	21.6376
	rs9829494	A	T	0.0895579	0.0198627	0.217527	6.51827e-06	0.00262036	20.3244
	rs36054004	A	T	0.0829794	0.0185245	0.268377	7.48382e-06	0.00258639	20.0602
	rs2112412	C	T	-0.0979145	0.021794	0.832064	7.03134e-06	0.00260173	20.1795
	rs9640172	G	A	0.09425	0.0204759	0.204853	4.16492e-06	0.00273062	21.1819
	rs6468082	C	G	-0.0787155	0.0175958	0.695665	7.69393e-06	0.00257959	20.0073
	rs10093578	A	G	-0.153626	0.0312936	0.0808034	9.14614e-07	0.00310483	24.0937
	rs7956970	T	A	0.0751632	0.0168648	0.632831	8.31875e-06	0.00256039	19.858
	rs1845684	T	A	0.103223	0.0231897	0.140983	8.53813e-06	0.00255399	19.8083
	rs11630392	C	G	0.0728462	0.0162385	0.560299	7.25709e-06	0.00259396	20.119
	rs11080532	G	A	0.0868119	0.0188477	0.694008	4.10563e-06	0.00273415	21.2094
	rs3907130	T	G	-0.0755738	0.0170438	0.372901	9.24658e-06	0.00253441	19.656
	rs4807749	G	A	0.0873442	0.0196818	0.215572	9.08732e-06	0.00253868	19.6892
Gut bacterial pathway abundance (PWY.5005..biotin.biosynthesis.II)	rs608108	C	T	0.105095	0.0221999	0.303646	2.20129e-06	0.00288784	22.405
	rs778115	C	T	-0.101046	0.0206887	0.579362	1.03877e-06	0.00307335	23.8487
	rs73852710	G	T	-0.187124	0.0400277	0.0695707	2.94147e-06	0.00281634	21.8487
	rs9765093	A	G	0.109305	0.0236336	0.265378	3.74639e-06	0.00275671	21.3849
	rs17569415	A	G	0.0985581	0.021308	0.340946	3.73868e-06	0.00275722	21.3888
	rs11143787	G	A	-0.10532	0.0237885	0.285638	9.53944e-06	0.00252675	19.5964
	rs16908224	G	A	-0.108766	0.0238363	0.230424	5.04242e-06	0.00268354	20.8157
	rs9569181	C	T	-0.169449	0.0373685	0.081752	5.77307e-06	0.00265023	20.5567
	rs113053719	A	C	0.158942	0.0341622	0.100986	3.27834e-06	0.0027896	21.6407
	rs17645023	T	A	0.125699	0.0235802	0.245424	9.78208e-08	0.00365891	28.4093
	rs6062355	T	G	-0.143298	0.0309319	0.144955	3.60937e-06	0.0027659	21.4563
Gut bacterial pathway abundance (PWY.5022..4.aminobutanoate.degradation.V)	rs35986566	G	A	0.0824125	0.0184681	0.386074	8.10393e-06	0.00256682	19.908
	rs2239926	C	G	0.0965996	0.0198604	0.276888	1.15081e-06	0.00304803	23.6516
	rs117829634	G	A	-0.174867	0.0362802	0.0747059	1.43624e-06	0.00299328	23.2255
	rs2948520	T	C	0.0801306	0.0180433	0.501949	8.95353e-06	0.00254232	19.7175
	rs6105464	A	C	-0.0847624	0.0188444	0.323442	6.85927e-06	0.00260782	20.2269
Gut bacterial pathway abundance (PWY.5088..L.glutamate.degradation.VIII..to.propanoate.)	rs12028490	T	C	-0.274747	0.0600411	0.0871635	4.73974e-06	0.00269878	20.9343
	rs6438382	A	G	-0.161494	0.035435	0.492623	5.1776e-06	0.00267703	20.7651
	rs11732315	A	G	0.346719	0.0709011	0.0608812	1.00745e-06	0.00308092	23.9077
	rs2127754	A	G	-0.161332	0.0352874	0.368415	4.83241e-06	0.00269401	20.8972
	rs77267984	T	C	-0.302329	0.0675211	0.0771424	7.55041e-06	0.00258421	20.0433
	rs675403	G	A	0.174413	0.0387138	0.253467	6.63133e-06	0.00261613	20.2915
	rs9927590	T	C	-0.339265	0.0590702	0.0843884	9.27824e-09	0.00424488	32.9784
	rs4507010	G	A	0.177948	0.0399342	0.724424	8.34866e-06	0.00255951	19.8512
Gut bacterial pathway abundance (PWY.5097..L.lysine.biosynthesis.VI)	rs10874012	G	C	0.0997826	0.0212117	0.177507	2.54952e-06	0.00285161	22.1231
	rs7557745	C	T	-0.148732	0.0321656	0.930722	3.76518e-06	0.00275548	21.3753
	rs289852	C	G	-0.0741851	0.0166741	0.37541	8.62248e-06	0.00255158	19.7895
	rs111440229	G	A	-0.162824	0.0365826	0.0553672	8.55318e-06	0.00255356	19.8049
	rs6873153	T	C	-0.0897738	0.0198525	0.211044	6.12503e-06	0.00263567	20.4434
	rs6882828	T	G	0.0951708	0.0211272	0.178837	6.64789e-06	0.00261552	20.2867
	rs3734447	G	T	-0.0755862	0.016448	0.597407	4.31754e-06	0.00272176	21.113
	rs56166050	T	C	0.101884	0.0220272	0.194657	3.73957e-06	0.00275716	21.3884
	rs1962815	A	G	0.0771051	0.0167663	0.382817	4.24875e-06	0.00272571	21.1437
	rs805719	A	G	-0.0969086	0.0219057	0.827742	9.69365e-06	0.00252281	19.5658
	rs4939301	T	C	-0.0833505	0.0167769	0.555692	6.75906e-07	0.00317965	24.6763
	rs10748397	G	T	0.0837637	0.0189395	0.758401	9.74796e-06	0.00252144	19.5551
	rs76301358	A	G	0.0962915	0.0215321	0.171596	7.74903e-06	0.00257783	19.9936
	rs754639	A	G	0.092514	0.0184126	0.33023	5.0476e-07	0.00325193	25.239
	rs7242421	C	T	-0.0855779	0.0182788	0.315865	2.8434e-06	0.0028247	21.9138
	rs2822654	C	A	0.0851494	0.0162803	0.498252	1.69323e-07	0.0035227	27.348
Gut bacterial pathway abundance (PWY.5100..pyruvate.fermentation.to.acetate.and.lactate.II)	rs602386	G	C	-0.0971919	0.0214695	0.18448	5.98351e-06	0.00264142	20.4882
	rs75331157	G	C	0.159162	0.035794	0.057573	8.72347e-06	0.00254872	19.7673
	rs12128621	A	T	-0.0825138	0.0164369	0.50452	5.16652e-07	0.00324617	25.1941
	rs7595525	C	A	-0.0912273	0.0203954	0.200693	7.71529e-06	0.0025789	20.002
	rs4533457	G	T	0.0949563	0.0210722	0.813065	6.59854e-06	0.00261735	20.301
	rs2624881	C	T	0.128454	0.0284322	0.0879416	6.24599e-06	0.00263086	20.406
	rs11249616	A	G	-0.0960622	0.0204511	0.219036	2.638e-06	0.00284319	22.0576
	rs3812328	A	G	-0.0772099	0.017091	0.347247	6.25483e-06	0.00263051	20.4033
	rs80315336	A	G	0.156289	0.034934	0.0654592	7.68309e-06	0.00257993	20.01
	rs117996720	A	C	-0.167688	0.0368444	0.0608325	5.33263e-06	0.00266976	20.7086
	rs12280724	T	G	-0.137533	0.0304651	0.0762468	6.34824e-06	0.00262687	20.375
	rs9954361	A	T	0.0961991	0.0215077	0.195492	7.72075e-06	0.00257873	20.0006
	rs1187244	C	T	-0.0863736	0.01771	0.304888	1.07657e-06	0.00306451	23.7799
	rs4816116	G	A	-0.113439	0.0250079	0.127913	5.72988e-06	0.00265208	20.5711
Gut bacterial pathway abundance (PWY.5101..L.isoleucine.biosynthesis.II)	rs17793651	T	C	-0.173607	0.0375448	0.0526319	3.76431e-06	0.00275554	21.3757
	rs57592260	T	G	-0.0899785	0.0183466	0.287597	9.37253e-07	0.00309878	24.0467
	rs10015335	A	T	-0.079337	0.0174319	0.338509	5.33281e-06	0.00266976	20.7085
	rs67560429	G	A	0.0776669	0.017482	0.333713	8.88491e-06	0.00254421	19.7322
	rs12189770	G	A	-0.0917168	0.0207282	0.258698	9.65621e-06	0.00252376	19.5732
	rs4744061	A	G	-0.0994209	0.021482	0.176991	3.69052e-06	0.00276042	21.4137
	rs680138	T	C	-0.0767407	0.0170434	0.617861	6.71094e-06	0.0026132	20.2687
	rs34025630	T	C	-0.100746	0.0216268	0.182399	3.1866e-06	0.0027966	21.6952
	rs2596115	G	A	0.0912775	0.0204376	0.797058	7.96376e-06	0.00257111	19.9414
	rs116856824	T	G	-0.171955	0.037782	0.0546963	5.33296e-06	0.00266975	20.7085
	rs28513874	G	A	-0.0852611	0.0169767	0.37101	5.10722e-07	0.00324902	25.2164
	rs4798876	A	G	-0.0777825	0.016781	0.468011	3.56681e-06	0.00276882	21.479
	rs9304309	G	A	0.0871492	0.0191799	0.252999	5.52575e-06	0.00266101	20.6405
Gut bacterial pathway abundance (PWY.5104..L.isoleucine.biosynthesis.IV)	rs17042641	C	G	-0.0893593	0.0186885	0.251995	1.73974e-06	0.00294593	22.857
	rs111831915	A	G	0.127343	0.0287575	0.091669	9.50428e-06	0.00252765	19.6035
	rs153114	C	T	-0.0876991	0.0182213	0.271122	1.48685e-06	0.00298472	23.1589
	rs10810562	C	T	-0.119688	0.0231575	0.857462	2.36024e-07	0.00344031	26.7061
	rs1904729	A	G	0.0773397	0.0166746	0.596126	3.5148e-06	0.00277244	21.5072
	rs1887496	G	A	-0.0749804	0.0163068	0.406246	4.26368e-06	0.00272485	21.137
	rs77090789	C	T	-0.122242	0.0257831	0.110354	2.12469e-06	0.00289658	22.473
	rs1997943	A	G	0.0858536	0.0187379	0.245532	4.60938e-06	0.00270565	20.9877
	rs76878083	T	C	0.139461	0.0307677	0.0879141	5.82282e-06	0.00264812	20.5403
Gut bacterial pathway abundance (PWY.5121..superpathway.of.geranylgeranyl.diphosphate.biosynthesis.II..via.MEP.)	rs3010318	G	T	0.12472	0.0254893	0.856341	9.92999e-07	0.00308449	23.9355
	rs12468621	G	C	-0.156225	0.0347432	0.0778536	6.90662e-06	0.00260613	20.2137
	rs12477233	A	G	0.172524	0.0362487	0.0953506	1.94118e-06	0.00291888	22.6465
	rs34280534	C	G	0.10559	0.0224937	0.195189	2.67644e-06	0.00283962	22.0299
	rs11708774	G	A	-0.0874978	0.0187245	0.370633	2.96987e-06	0.00281397	21.8303
	rs6872950	T	C	0.0967609	0.0217042	0.787312	8.26676e-06	0.00256193	19.87
	rs1348	C	T	-0.103083	0.0222436	0.198638	3.58214e-06	0.00276776	21.4708
	rs7768092	C	T	0.168872	0.0366397	0.0753044	4.04647e-06	0.00273773	21.2372
	rs73223276	A	C	0.16298	0.0361788	0.076636	6.6418e-06	0.00261575	20.2885
	rs34880012	C	T	-0.168228	0.0335577	0.0974342	5.35598e-07	0.00323725	25.1247
	rs324546	G	A	-0.0869535	0.0185896	0.623757	2.90347e-06	0.00281954	21.8737
	rs10786832	T	C	0.085438	0.0186763	0.372798	4.76965e-06	0.00269723	20.9222
	rs118145836	A	G	-0.128246	0.0279642	0.125925	4.51664e-06	0.00271065	21.0266
Gut bacterial pathway abundance (PWY.5173..superpathway.of.acetyl.CoA.biosynthesis)	rs57556486	C	A	-0.166228	0.0369351	0.100193	6.7778e-06	0.00261076	20.2497
	rs72802218	C	A	0.110332	0.0243166	0.276743	5.69789e-06	0.00265346	20.5818
	rs11684212	T	C	-0.233394	0.0506614	0.0510055	4.08617e-06	0.00273532	21.2185
	rs78721974	G	C	0.194905	0.0430417	0.0762398	5.94649e-06	0.00264295	20.5
	rs10433369	A	T	-0.127888	0.0272418	0.212694	2.67211e-06	0.00284002	22.033
	rs56349005	T	C	-0.125349	0.0280718	0.193825	7.99596e-06	0.00257012	19.9337
	rs16880922	T	C	0.169769	0.0382782	0.0949568	9.20121e-06	0.00253562	19.6654
	rs9649791	T	C	0.170452	0.0380155	0.0951246	7.33424e-06	0.00259136	20.0988
	rs72497321	G	A	-0.163914	0.0365851	0.104649	7.45233e-06	0.00258743	20.0683
	rs9969725	G	A	-0.195776	0.0386241	0.0970736	4.0043e-07	0.00330928	25.6856
	rs4442602	C	T	-0.109588	0.0246138	0.67759	8.49599e-06	0.00255521	19.8177
	rs9965721	C	A	-0.11424	0.0246148	0.57824	3.46521e-06	0.00277594	21.5345
	rs8108922	T	C	-0.105907	0.022132	0.557354	1.70777e-06	0.00295051	22.8927
Gut bacterial pathway abundance (PWY.5177..glutaryl.CoA.degradation)	rs6705904	G	T	0.0777489	0.0164847	0.607313	2.40008e-06	0.00286651	22.239
	rs6771585	T	C	-0.0828843	0.0186237	0.268426	8.5684e-06	0.00255313	19.8015
	rs73035953	A	G	-0.0938675	0.0211146	0.182476	8.76432e-06	0.00254757	19.7583
	rs2467707	C	T	0.119244	0.0256029	0.890111	3.20157e-06	0.00279545	21.6862
	rs2769148	A	T	-0.137397	0.0292051	0.0847084	2.54412e-06	0.00285213	22.1272
	rs34436485	G	T	-0.0863431	0.0194084	0.22915	8.63746e-06	0.00255115	19.7862
	rs6504045	G	A	0.0838954	0.0182589	0.265363	4.33247e-06	0.00272091	21.1064
	rs36720	C	T	-0.078686	0.0176808	0.306315	8.57211e-06	0.00255302	19.8007
	rs2746259	A	G	0.0816556	0.0181758	0.621172	7.03751e-06	0.00260151	20.1778
Gut bacterial pathway abundance (PWY.5188..tetrapyrrole.biosynthesis.I..from.glutamate.)	rs7514177	A	G	0.0845949	0.0169102	0.367239	5.65604e-07	0.00322375	25.0196
	rs56328422	C	T	0.0920807	0.0185967	0.27704	7.36618e-07	0.00315837	24.5105
	rs6883971	A	G	-0.0747935	0.0161242	0.500646	3.50777e-06	0.00277293	21.5111
	rs6955039	A	G	0.132395	0.0288909	0.0870727	4.59245e-06	0.00270655	20.9947
	rs143423622	A	G	-0.151561	0.0309671	0.0773468	9.86718e-07	0.00308606	23.9477
	rs10097925	G	A	0.127694	0.0280562	0.0903157	5.32991e-06	0.00266989	20.7096
	rs72836424	C	T	0.134741	0.0298751	0.0785636	6.47836e-06	0.00262187	20.3361
	rs602124	C	G	-0.085996	0.0193755	0.772156	9.06351e-06	0.00253932	19.6942
	rs4268811	C	A	0.0874016	0.0174958	0.332946	5.86616e-07	0.00321472	24.9493
	rs61086481	A	G	0.0879345	0.019844	0.210287	9.36662e-06	0.00253124	19.6314
	rs4810354	A	G	-0.093531	0.0188279	0.727515	6.77569e-07	0.00317904	24.6715
Gut bacterial pathway abundance (PWY.5189..tetrapyrrole.biosynthesis.II..from.glycine.)	rs78900653	G	A	-0.186456	0.0408695	0.0626405	5.06126e-06	0.00268262	20.8086
	rs497333	G	T	-0.100133	0.0222943	0.668849	7.07417e-06	0.00260024	20.1679
	rs11164337	T	C	-0.103145	0.0211939	0.335786	1.13463e-06	0.00305153	23.6789
	rs1408826	C	G	0.0991627	0.0201667	0.532828	8.78088e-07	0.00311491	24.1722
	rs9999134	A	T	-0.0906156	0.0204524	0.413889	9.39888e-06	0.00253039	19.6248
	rs9394084	A	G	-0.112177	0.0248409	0.249958	6.30736e-06	0.00262846	20.3873
	rs4291387	A	G	0.0960681	0.021356	0.326343	6.8466e-06	0.00260828	20.2304
	rs11601607	T	G	-0.177624	0.0388716	0.0739059	4.88879e-06	0.00269116	20.875
	rs17181375	A	G	0.170862	0.0382622	0.0764906	7.98645e-06	0.00257041	19.936
	rs4930770	T	C	0.105489	0.0233603	0.245025	6.30997e-06	0.00262835	20.3865
	rs2695011	T	C	0.20264	0.044901	0.935027	6.39029e-06	0.00262524	20.3623
	rs1696430	A	G	-0.1744	0.0390885	0.0698958	8.13257e-06	0.00256596	19.9013
	rs1437589	C	G	-0.0966287	0.0202973	0.475967	1.92961e-06	0.00292035	22.658
	rs28645782	C	T	0.107058	0.0233139	0.741605	4.39011e-06	0.00271765	21.081
Gut bacterial pathway abundance (PWY.5345..superpathway.of.L.methionine.biosynthesis..by.sulfhydrylation.)	rs55974538	A	G	-0.11291	0.025371	0.117807	8.57238e-06	0.00255301	19.8006
	rs2305588	C	T	-0.0980614	0.0204326	0.200682	1.59255e-06	0.00296776	23.0269
	rs34153461	C	A	0.0759731	0.0171584	0.457711	9.52166e-06	0.00252721	19.6
	rs12541554	A	G	-0.0806005	0.0170578	0.342803	2.29965e-06	0.00287705	22.3211
	rs11631625	G	A	-0.0861176	0.0190931	0.241789	6.47073e-06	0.00262216	20.3384
	rs12442423	C	A	-0.0975472	0.0220458	0.168002	9.65536e-06	0.00252378	19.5734
	rs77586457	A	G	0.175786	0.0364365	0.0567096	1.4039e-06	0.0029989	23.2693
	rs36095827	T	G	0.0875099	0.0163625	0.52524	8.88323e-08	0.00368285	28.5959
	rs77995790	C	T	-0.158003	0.0343555	0.0617925	4.24401e-06	0.00272599	21.1459
	rs73009442	A	C	0.0928574	0.0199593	0.287204	3.28181e-06	0.00278934	21.6387
Gut bacterial pathway abundance (PWY.5384..sucrose.degradation.IV..sucrose.phosphorylase.)	rs469926	C	T	-0.0936989	0.0208728	0.582726	7.15438e-06	0.00259746	20.1463
	rs1641129	T	G	-0.204992	0.045167	0.0583257	5.66453e-06	0.0026549	20.593
	rs6794521	C	T	0.0956983	0.0203386	0.545526	2.53537e-06	0.00285298	22.1338
	rs12646654	C	T	-0.0955337	0.0216118	0.315164	9.85011e-06	0.00251887	19.5352
	rs140865787	T	C	0.211017	0.0446248	0.0548948	2.25982e-06	0.00288137	22.3547
	rs2962259	C	T	0.122254	0.0254425	0.799817	1.5466e-06	0.00297499	23.0832
	rs9386212	T	G	0.0947158	0.0208453	0.590529	5.52629e-06	0.00266099	20.6403
	rs2690294	G	C	-0.0945844	0.0210304	0.450437	6.87542e-06	0.00260724	20.2224
	rs10450895	T	C	-0.0956152	0.0207984	0.417494	4.28136e-06	0.00272383	21.1291
Gut bacterial pathway abundance (PWY.5505..L.glutamate.and.L.glutamine.biosynthesis)	rs17029909	G	A	-0.109856	0.023518	0.234966	2.99557e-06	0.00281184	21.8138
	rs1323288	G	T	-0.104898	0.0232863	0.264833	6.64585e-06	0.0026156	20.2873
	rs13407420	A	C	0.0901004	0.0200652	0.463935	7.10923e-06	0.00259902	20.1584
	rs78559400	T	C	0.229021	0.0481591	0.0569253	1.9794e-06	0.00291406	22.6091
	rs76063194	T	G	0.16236	0.0337697	0.0928905	1.52561e-06	0.00297836	23.1095
	rs32064	T	C	0.0953215	0.0201502	0.465387	2.23926e-06	0.00288362	22.3722
	rs1265156	A	C	-0.0977303	0.0214335	0.311627	5.12264e-06	0.00267965	20.7855
	rs72956316	C	T	-0.151959	0.0322146	0.110632	2.3924e-06	0.0028673	22.2452
	rs11144743	T	C	-0.171868	0.0383075	0.0718881	7.23911e-06	0.00259457	20.1238
	rs77963678	C	T	0.15031	0.0335615	0.0974272	7.51121e-06	0.00258549	20.0532
	rs61311341	G	T	-0.155422	0.0339779	0.100968	4.78004e-06	0.0026967	20.9181
	rs12414617	G	T	-0.199019	0.0391838	0.0745865	3.79173e-07	0.0033228	25.7909
	rs472752	C	A	0.0930875	0.0206684	0.598315	6.67317e-06	0.00261459	20.2795
	rs11027972	G	A	-0.202865	0.0426597	0.0624236	1.98026e-06	0.00291396	22.6083
	rs16934689	G	A	-0.145495	0.0305982	0.125403	1.9845e-06	0.00291343	22.6041
	rs58095618	A	G	-0.152287	0.0328042	0.100818	3.44541e-06	0.00277735	21.5454
Gut bacterial pathway abundance (PWY.5656..mannosylglycerate.biosynthesis.I)	rs114111279	A	C	0.346972	0.0736956	0.0785548	2.49949e-06	0.00285649	22.1611
	rs35832957	T	C	0.25379	0.0540401	0.161574	2.64873e-06	0.00284219	22.0498
	rs10001022	T	C	0.397916	0.0732267	0.0692782	5.50946e-08	0.00380156	29.5211
	rs844134	T	C	-0.199912	0.0436591	0.290074	4.67361e-06	0.00270224	20.9612
	rs273145	C	T	0.183214	0.0405569	0.686695	6.25852e-06	0.00263037	20.4022
	rs12667987	G	C	-0.181826	0.0409418	0.459822	8.9512e-06	0.00254238	19.718
	rs11217548	T	C	-0.34505	0.0754496	0.0682151	4.80205e-06	0.00269557	20.9093
	rs12719736	T	C	0.238351	0.0531521	0.146262	7.31497e-06	0.002592	20.1039
	rs28510778	T	C	-0.412225	0.0891587	0.0522974	3.77328e-06	0.00275495	21.3712
	rs12930516	C	T	0.178996	0.0384823	0.561242	3.2972e-06	0.00278819	21.6298
	rs6063434	G	A	-0.208672	0.0457102	0.771033	4.99243e-06	0.00268599	20.8348
Gut bacterial pathway abundance (PWY.5659..GDP.mannose.biosynthesis)	rs13007173	G	A	0.129791	0.0285764	0.101073	5.57516e-06	0.00265882	20.6235
	rs56385884	G	A	-0.127456	0.0282124	0.0888632	6.25055e-06	0.00263068	20.4046
	rs73100534	C	G	-0.132943	0.0279034	0.0944874	1.89397e-06	0.00292496	22.6938
	rs2666365	T	C	-0.0953908	0.020759	0.176541	4.32457e-06	0.00272136	21.1099
	rs4837963	T	C	0.121846	0.0252455	0.116006	1.38987e-06	0.00300139	23.2886
	rs7086625	T	G	0.104962	0.0221493	0.15398	2.14939e-06	0.00289373	22.4509
	rs72929354	C	G	-0.162909	0.0352049	0.0635831	3.70176e-06	0.00275967	21.4079
	rs73170444	A	C	0.212819	0.041602	0.0520125	3.12747e-07	0.00337053	26.1626
Gut bacterial pathway abundance (PWY.5667..CDP.diacylglycerol.biosynthesis.I)	rs3860223	T	C	0.0907144	0.0202542	0.808219	7.5066e-06	0.00258565	20.0544
	rs111866871	G	A	-0.117675	0.0253206	0.110014	3.36134e-06	0.00278344	21.5928
	rs304820	T	G	-0.0780772	0.0173192	0.307552	6.54021e-06	0.00261954	20.318
	rs73087038	C	T	-0.160748	0.0346118	0.0592312	3.41208e-06	0.00277975	21.5641
	rs76005509	A	C	-0.120097	0.025172	0.118369	1.83274e-06	0.00293307	22.757
	rs9853551	C	T	0.0742126	0.0163382	0.625431	5.5654e-06	0.00265925	20.6268
	rs74537816	C	T	-0.11528	0.024976	0.1229	3.91917e-06	0.0027456	21.2985
	rs11764255	A	C	0.103612	0.0217181	0.168117	1.83525e-06	0.00293273	22.7543
	rs2227019	C	G	0.0991645	0.0221387	0.176764	7.49102e-06	0.00258616	20.0584
	rs1565690	A	G	0.175471	0.0349066	0.0589198	4.98549e-07	0.003255	25.2629
	rs72768324	C	T	0.104081	0.0231023	0.146899	6.62989e-06	0.00261619	20.2919
	rs11040918	C	T	0.0782005	0.0174	0.645727	6.98073e-06	0.00260351	20.1933
	rs2662200	G	A	-0.0720332	0.0159265	0.547052	6.10081e-06	0.00263665	20.451
	rs2899122	G	T	-0.141827	0.029441	0.915703	1.45498e-06	0.00299007	23.2006
	rs62087427	G	A	0.11829	0.0265803	0.100849	8.5759e-06	0.00255291	19.7999
	rs10409224	G	A	-0.0785661	0.0169563	0.354823	3.59637e-06	0.00276678	21.4632
	rs11086863	A	G	-0.0782674	0.017591	0.360961	8.61526e-06	0.00255178	19.7911
Gut bacterial pathway abundance (PWY.5676..acetyl.CoA.fermentation.to.butanoate.II)	rs4476386	G	C	-0.0729334	0.0162973	0.5405	7.6351e-06	0.00258147	20.022
	rs10933259	G	A	0.0833518	0.0180549	0.287092	3.90137e-06	0.00274673	21.3072
	rs55906502	G	A	0.130872	0.0293518	0.0889034	8.2451e-06	0.00256258	19.875
	rs34218333	A	T	0.0915685	0.0203971	0.206715	7.14636e-06	0.00259774	20.1484
	rs7043302	T	G	0.187733	0.0389839	0.0508132	1.46708e-06	0.00298803	23.1847
	rs409534	T	C	-0.0932478	0.0202551	0.209549	4.15126e-06	0.00273143	21.1882
	rs4533289	A	G	-0.11869	0.0244319	0.129961	1.18583e-06	0.00304062	23.594
	rs11077815	C	T	-0.0791191	0.0169237	0.616275	2.93898e-06	0.00281655	21.8503
	rs150794	G	C	-0.0954321	0.0213054	0.791033	7.49055e-06	0.00258617	20.0585
Gut bacterial pathway abundance (PWY.5686..UMP.biosynthesis)	rs801356	C	G	0.154211	0.0348444	0.941383	9.61277e-06	0.00252487	19.5818
	rs111943101	A	G	-0.10313	0.0231675	0.185595	8.52811e-06	0.00255428	19.8105
	rs542914	A	C	0.0789129	0.0170354	0.39647	3.61641e-06	0.00276542	21.4526
	rs72918404	C	T	-0.105726	0.0230278	0.147413	4.40607e-06	0.00271676	21.0741
	rs217010	A	T	0.0783441	0.0163731	0.544723	1.71057e-06	0.0029501	22.8895
	rs10100272	G	A	0.104402	0.0226546	0.832233	4.057e-06	0.00273709	21.2322
	rs7108080	A	G	-0.0769942	0.0167709	0.508635	4.41276e-06	0.00271638	21.0712
	rs754639	A	G	0.0870085	0.0184865	0.33023	2.5188e-06	0.0028546	22.1464
Gut bacterial pathway abundance (PWY.5695..urate.biosynthesis.inosine.5..phosphate.degradation)	rs7551751	A	G	0.0744567	0.0164681	0.598166	6.14737e-06	0.00263478	20.4365
	rs57434716	A	G	0.0773641	0.0173592	0.325696	8.32466e-06	0.00256022	19.8567
	rs10057035	C	T	-0.0765501	0.0172837	0.333288	9.46537e-06	0.00252866	19.6113
	rs116873962	T	G	0.110536	0.0247545	0.13023	7.9971e-06	0.00257008	19.9334
	rs560351	T	A	0.0969695	0.0218065	0.823673	8.71525e-06	0.00254895	19.7691
	rs11139701	C	T	0.111525	0.0247432	0.127457	6.56636e-06	0.00261856	20.3103
	rs573126	C	A	-0.0818401	0.0182486	0.285267	7.30036e-06	0.0025925	20.1077
	rs98545	T	C	0.111512	0.0251428	0.128081	9.20152e-06	0.00253561	19.6653
	rs1561691	A	G	0.10183	0.022946	0.851021	9.08783e-06	0.00253866	19.6891
	rs11668451	G	A	-0.127508	0.0282562	0.0913128	6.40544e-06	0.00262466	20.3578
	rs111983634	A	T	-0.165132	0.0368272	0.0574869	7.32695e-06	0.0025916	20.1007
Gut bacterial pathway abundance (PWY.5705..allantoin.degradation.to.glyoxylate.III)	rs4669688	C	T	0.146631	0.0321029	0.622084	4.93496e-06	0.00268884	20.857
	rs3820904	G	A	-0.160534	0.03591	0.768846	7.80566e-06	0.00257604	19.9797
	rs16851172	G	A	-0.190818	0.0396411	0.193511	1.48212e-06	0.00298551	23.1651
	rs4683801	G	A	0.17208	0.0380662	0.273418	6.16826e-06	0.00263394	20.43
	rs10937272	G	C	0.166947	0.0328605	0.338586	3.76468e-07	0.00332457	25.8047
	rs28465688	A	C	0.140849	0.0307359	0.531041	4.59338e-06	0.0027065	20.9943
	rs13140123	A	T	-0.255831	0.0573178	0.0865392	8.06789e-06	0.00256792	19.9166
	rs7822956	G	A	0.211638	0.0404533	0.814694	1.6799e-07	0.00352466	27.3632
	rs12449342	A	G	0.160955	0.0354844	0.722053	5.73451e-06	0.00265188	20.5695
	rs16993923	G	A	-0.205762	0.0459587	0.172361	7.56565e-06	0.00258372	20.0394
Gut bacterial pathway abundance (PWY.5791..1.4.dihydroxy.2.naphthoate.biosynthesis.II..plants.)	rs10192555	C	T	0.105255	0.0232064	0.568064	5.74435e-06	0.00265146	20.5662
	rs7691920	G	A	0.116198	0.0257387	0.702496	6.34567e-06	0.00262697	20.3757
	rs80031880	C	T	0.251853	0.0555391	0.0649738	5.76838e-06	0.00265043	20.5582
	rs3846235	T	C	-0.10545	0.0235326	0.415117	7.42952e-06	0.00258818	20.0741
	rs207254	C	G	0.109973	0.0231251	0.49049	1.97901e-06	0.00291411	22.6095
	rs62465767	A	G	0.177111	0.040061	0.0949348	9.82284e-06	0.00251956	19.5405
	rs4585628	G	A	0.170362	0.038025	0.104614	7.45537e-06	0.00258733	20.0675
	rs11761901	A	G	-0.137544	0.0278344	0.213855	7.75143e-07	0.00314575	24.4123
	rs28634397	T	C	0.196644	0.042355	0.079774	3.43783e-06	0.0027779	21.5497
	rs9886448	C	T	-0.15792	0.0347403	0.123965	5.47488e-06	0.00266329	20.6582
	rs61861701	G	A	0.138831	0.0274846	0.247235	4.38984e-07	0.00328651	25.5083
	rs34011530	G	C	-0.134451	0.0300979	0.18175	7.92768e-06	0.00257223	19.9501
	rs10793056	C	T	-0.104156	0.0229619	0.506205	5.73174e-06	0.002652	20.5704
	rs996888	G	A	-0.182271	0.0389881	0.902701	2.939e-06	0.00281654	21.8503
	rs12327456	T	A	0.13543	0.0283437	0.20964	1.76919e-06	0.00294178	22.8248
	rs2834173	C	T	-0.107002	0.0233815	0.424138	4.73158e-06	0.00269921	20.9376
	rs9941912	C	G	-0.239966	0.0499897	0.0607982	1.58421e-06	0.00296906	23.037
Gut bacterial pathway abundance (PWY.5838..superpathway.of.menaquinol.8.biosynthesis.I)	rs2010010	C	T	0.172641	0.0354685	0.231858	1.1305e-06	0.00305243	23.6859
	rs1551680	T	C	0.304768	0.0689124	0.0532869	9.75443e-06	0.00252127	19.5539
	rs8045590	A	C	0.212173	0.0459052	0.888889	3.80106e-06	0.00275314	21.3571
	rs71323853	A	G	-0.243918	0.0538717	0.0852969	5.9615e-06	0.00264233	20.4952
Gut bacterial pathway abundance (PWY.5850..superpathway.of.menaquinol.6.biosynthesis.I)	rs76253510	A	G	0.321464	0.0690886	0.0672308	3.27263e-06	0.00279003	21.6441
	rs4306193	A	C	0.147132	0.0332888	0.494895	9.87622e-06	0.00251822	19.5302
	rs4075150	A	G	-0.159952	0.0340355	0.500912	2.60717e-06	0.00284609	22.0802
	rs6444585	A	G	0.170074	0.037838	0.683973	6.96342e-06	0.00260412	20.198
	rs11753487	C	T	-0.253668	0.0535559	0.133847	2.17431e-06	0.00289088	22.4287
	rs875897	G	C	-0.241421	0.0516772	0.867016	2.98689e-06	0.00281256	21.8193
	rs10239134	A	G	0.248673	0.055122	0.103567	6.44259e-06	0.00262324	20.3467
	rs11824678	C	A	0.247837	0.0552553	0.105913	7.28071e-06	0.00259316	20.1128
	rs35620562	C	T	-0.195456	0.0438952	0.189708	8.47608e-06	0.00255579	19.8222
	rs3865408	T	A	-0.274957	0.0577701	0.104985	1.94068e-06	0.00291894	22.647
	rs62112542	A	G	-0.184047	0.0404972	0.235468	5.50159e-06	0.00266209	20.6489
Gut bacterial pathway abundance (PWY.5913..TCA.cycle.VI..obligate.autotrophs.)	rs242053	T	C	-0.218655	0.049245	0.058192	8.98985e-06	0.00254133	19.7098
	rs2616174	T	C	-0.111196	0.0240432	0.257394	3.74912e-06	0.00275653	21.3835
	rs12006002	T	C	-0.100171	0.0216243	0.339664	3.61512e-06	0.0027655	21.4533
	rs61828192	G	C	0.160365	0.0302332	0.147456	1.13121e-07	0.00362282	28.1281
	rs17175056	G	A	0.14359	0.0314645	0.121156	5.02909e-06	0.00268419	20.8208
	rs28490985	A	T	0.113361	0.0255265	0.226437	8.95831e-06	0.00254219	19.7165
	rs6052371	T	C	0.117615	0.0259209	0.214021	5.69361e-06	0.00265364	20.5832
	rs2826386	T	C	0.099493	0.0212898	0.416276	2.96456e-06	0.00281441	21.8337
	rs743920	G	C	-0.166238	0.0353105	0.126928	2.50305e-06	0.00285614	22.1584
Gut bacterial pathway abundance (PWY.5918..superpathay.of.heme.biosynthesis.from.glutamate)	rs12087936	A	G	-0.145661	0.0311788	0.141332	2.98579e-06	0.00281265	21.82
	rs76525743	C	T	0.199721	0.0414867	0.074339	1.47867e-06	0.00298608	23.1695
	rs68116107	G	A	0.161386	0.0364803	0.111485	9.69332e-06	0.00252282	19.5659
	rs35586568	A	G	0.228485	0.0513702	0.0535691	8.67464e-06	0.0025501	19.778
	rs4831157	C	G	0.108553	0.0227817	0.436833	1.88951e-06	0.00292554	22.6984
	rs2913384	A	G	-0.188034	0.0415236	0.924665	5.94415e-06	0.00264305	20.5008
	rs10089785	C	T	0.101733	0.0228451	0.401736	8.46169e-06	0.00255621	19.8255
	rs61344468	G	A	-0.156927	0.0339806	0.124387	3.87242e-06	0.00274856	21.3215
	rs7221236	G	A	0.10055	0.0226016	0.638583	8.63463e-06	0.00255123	19.7868
	rs2116877	T	C	-0.164697	0.0371034	0.902589	9.04293e-06	0.00253988	19.6985
Gut bacterial pathway abundance (PWY.5920..superpathway.of.heme.biosynthesis.from.glycine)	rs2078597	G	A	-0.294388	0.059051	0.10434	6.186e-07	0.00320158	24.847
	rs56931274	T	G	-0.175476	0.0394446	0.283056	8.64054e-06	0.00255106	19.7855
	rs147911740	A	G	0.345903	0.0714976	0.0662413	1.31171e-06	0.00301569	23.3999
	rs11771094	A	G	-0.158301	0.0355869	0.400993	8.65497e-06	0.00255065	19.7823
	rs10429455	C	G	-0.164629	0.0354734	0.51264	3.46887e-06	0.00277568	21.5324
	rs74471865	A	G	0.341856	0.0771678	0.0533491	9.42178e-06	0.0025298	19.6201
	rs7125672	G	A	-0.178111	0.0359808	0.562181	7.41463e-07	0.00315674	24.4979
	rs414161	G	A	0.169392	0.0379151	0.28364	7.90803e-06	0.00257284	19.9548
	rs12821396	T	C	0.396267	0.0792925	0.0510083	5.8067e-07	0.00321724	24.9689
	rs73160295	A	G	-0.257202	0.0581614	0.100678	9.76965e-06	0.00252089	19.5509
	rs34838879	G	A	0.416083	0.0871847	0.0559422	1.82016e-06	0.00293477	22.7702
Gut bacterial pathway abundance (PWY.5941..glycogen.degradation.II..eukaryotic.)	rs79195460	T	C	0.193987	0.043204	0.0548497	7.12186e-06	0.00259858	20.155
	rs73816874	T	C	0.0869627	0.0195266	0.434074	8.44639e-06	0.00255665	19.8289
	rs2484671	C	G	-0.156409	0.0341626	0.0962477	4.68595e-06	0.00270159	20.9561
	rs4148913	G	A	0.0924275	0.019703	0.443434	2.71812e-06	0.00283581	22.0002
	rs78689694	C	G	0.125408	0.0268035	0.149301	2.88568e-06	0.00282106	21.8855
	rs118026734	T	C	0.205727	0.0456228	0.0577757	6.50394e-06	0.00262091	20.3286
	rs321605	T	C	-0.0920684	0.0199262	0.607674	3.82874e-06	0.00275136	21.3432
	rs12606812	T	G	0.0896761	0.0196441	0.574679	4.9938e-06	0.00268593	20.8343
	rs3764571	C	T	-0.0948593	0.020931	0.307387	5.84269e-06	0.00264728	20.5337
	rs9979263	G	A	0.110587	0.025015	0.714393	9.83239e-06	0.00251932	19.5387
Gut bacterial pathway abundance (PWY.5971..palmitate.biosynthesis.II..bacteria.and.plants.)	rs16824588	C	T	-0.0812684	0.017996	0.417526	6.3046e-06	0.00262856	20.3882
	rs3936142	A	G	0.0982908	0.0199481	0.70319	8.33569e-07	0.00312778	24.2724
	rs831864	C	T	0.146258	0.0316506	0.903397	3.8188e-06	0.002752	21.3482
	rs58803641	G	A	0.1277	0.0276583	0.117129	3.89232e-06	0.0027473	21.3116
	rs936232	A	G	-0.0863461	0.0186802	0.355818	3.79459e-06	0.00275356	21.3604
	rs10065090	G	A	0.147556	0.0329661	0.0795024	7.60565e-06	0.00258242	20.0293
	rs1154029	C	T	-0.0817275	0.0184649	0.518805	9.59472e-06	0.00252533	19.5854
	rs12357875	T	C	0.157672	0.0337872	0.0746233	3.06185e-06	0.00280645	21.7718
	rs28416225	A	G	-0.109389	0.0242163	0.20514	6.26721e-06	0.00263003	20.3995
	rs1453942	G	A	0.0838797	0.0180643	0.559055	3.42743e-06	0.00277864	21.5555
	rs1436177	A	G	-0.0999631	0.0211644	0.243165	2.32207e-06	0.00287466	22.3025
	rs12605920	T	C	-0.181525	0.0410936	0.0546815	9.99223e-06	0.00251536	19.5079
	rs6083566	C	A	0.0896544	0.0197138	0.692102	5.42079e-06	0.00266573	20.6772
	rs2838445	C	G	0.0877575	0.0180908	0.444064	1.22868e-06	0.00303185	23.5257
Gut bacterial pathway abundance (PWY.5973..cis.vaccenate.biosynthesis)	rs72676149	T	C	-0.168586	0.032424	0.0689379	1.99914e-07	0.0034815	27.027
	rs36081122	A	G	0.158488	0.0345607	0.0672964	4.52275e-06	0.00271032	21.024
	rs13139468	G	A	-0.0872292	0.0194561	0.754715	7.34678e-06	0.00259094	20.0956
	rs1382794	C	A	-0.0839889	0.0184268	0.647738	5.16506e-06	0.00267762	20.7697
	rs72815470	A	T	-0.163954	0.0370193	0.0605177	9.47215e-06	0.00252849	19.61
	rs4278144	C	A	0.0814217	0.0172178	0.35137	2.25716e-06	0.00288166	22.3569
	rs7072479	C	A	-0.0728056	0.0162802	0.476562	7.74834e-06	0.00257785	19.9938
	rs4751058	A	G	-0.10964	0.022702	0.15327	1.36842e-06	0.00300523	23.3185
	rs13377496	T	C	-0.13346	0.0301469	0.0869516	9.55547e-06	0.00252633	19.5932
	rs2889496	T	C	0.0867878	0.0178446	0.318099	1.15316e-06	0.00304753	23.6477
	rs11110734	T	C	0.128847	0.0290875	0.0881286	9.43913e-06	0.00252934	19.6166
	rs2039970	T	C	0.0761333	0.0170182	0.633698	7.69011e-06	0.00257971	20.0082
	rs2199729	A	C	0.139488	0.0311437	0.0812798	7.50469e-06	0.00258571	20.0549
	rs17509881	A	T	0.176081	0.0358414	0.0603708	8.97977e-07	0.00310937	24.1291
	rs483485	T	C	0.140699	0.0305173	0.917203	4.01757e-06	0.0027395	21.251
	rs7268601	A	T	0.0814429	0.0180135	0.31818	6.14834e-06	0.00263474	20.4362
Gut bacterial pathway abundance (PWY.5989..stearate.biosynthesis.II..bacteria.and.plants.)	rs12611718	A	G	0.0747537	0.0166171	0.554349	6.84019e-06	0.00260851	20.2322
	rs78561414	C	T	-0.111273	0.0243866	0.132735	5.04602e-06	0.00268336	20.8144
	rs62191280	C	G	-0.1023	0.022186	0.168202	4.00673e-06	0.00274016	21.2561
	rs114981645	A	G	-0.198497	0.0371633	0.0535532	9.23339e-08	0.00367325	28.521
	rs1335509	A	G	-0.123858	0.0265736	0.875546	3.14759e-06	0.00279964	21.7188
	rs2814198	G	A	-0.0930354	0.0209704	0.81567	9.14275e-06	0.00253718	19.6776
	rs1945878	C	T	0.10788	0.0224058	0.841539	1.47328e-06	0.00298699	23.1766
	rs73210347	T	A	0.131763	0.0278078	0.0998431	2.15469e-06	0.00289312	22.4461
Gut bacterial pathway abundance (PWY.6121..5.aminoimidazole.ribonucleotide.biosynthesis.I)	rs17565738	C	T	0.109393	0.0244461	0.130595	7.64603e-06	0.00258112	20.0192
	rs7422743	T	C	0.0778904	0.0168419	0.640166	3.74954e-06	0.00275651	21.3833
	rs949889	T	C	-0.0989242	0.0207844	0.823369	1.9403e-06	0.00291899	22.6474
	rs13013209	G	C	-0.0755064	0.0169473	0.494561	8.37498e-06	0.00255874	19.8452
	rs2356936	G	C	-0.0826788	0.0185312	0.752605	8.13489e-06	0.00256589	19.9008
	rs9404304	T	C	0.0926412	0.0203797	0.20735	5.47376e-06	0.00266334	20.6586
	rs4960720	G	T	0.103922	0.0216546	0.841949	1.59403e-06	0.00296753	23.0251
	rs7012282	C	G	-0.108652	0.0237076	0.130547	4.58312e-06	0.00270706	20.9986
	rs3858437	A	G	0.08431	0.0188692	0.227581	7.89079e-06	0.00257337	19.959
	rs112199808	A	C	-0.129859	0.028176	0.0920788	4.0489e-06	0.00273758	21.2361
	rs415502	C	A	0.0706113	0.0159058	0.539416	9.02281e-06	0.00254043	19.7028
Gut bacterial pathway abundance (PWY.6123..inosine.5..phosphate.biosynthesis.I)	rs79744905	C	A	0.0965123	0.0217047	0.16705	8.72407e-06	0.0025487	19.7671
	rs7713337	C	T	0.0823339	0.0171058	0.348096	1.48519e-06	0.002985	23.1611
	rs2555143	G	T	0.073762	0.0164806	0.611075	7.61631e-06	0.00258208	20.0267
	rs1802608	T	C	-0.156526	0.0346435	0.0601283	6.23719e-06	0.00263121	20.4087
	rs3217852	C	G	-0.0863884	0.0195063	0.221903	9.47833e-06	0.00252833	19.6087
	rs1076198	T	G	0.0948556	0.0212868	0.171427	8.34754e-06	0.00255954	19.8514
	rs7236342	G	C	-0.0790259	0.0163769	0.499865	1.39686e-06	0.00300015	23.279
Gut bacterial pathway abundance (PWY.6125..superpathway.of.guanosine.nucleotides.de.novo.biosynthesis.II)	rs12035670	T	C	-0.0832324	0.0177472	0.332632	2.73344e-06	0.00283442	21.9894
	rs67977127	G	C	0.121055	0.0235185	0.157117	2.64355e-07	0.0034122	26.4872
	rs72923573	A	G	0.117939	0.0261704	0.115623	6.58783e-06	0.00261775	20.3041
	rs838736	A	G	0.0730335	0.0165018	0.539543	9.60845e-06	0.00252498	19.5827
	rs10484603	G	A	0.138656	0.0296705	0.105581	2.96563e-06	0.00281432	21.833
	rs62444998	C	A	-0.117753	0.025966	0.114578	5.76285e-06	0.00265067	20.5601
	rs4917011	T	C	-0.0923215	0.0197904	0.223025	3.08675e-06	0.00280445	21.7562
	rs11259346	T	C	0.0779607	0.0176125	0.325841	9.58026e-06	0.0025257	19.5883
	rs117176738	G	A	-0.164783	0.0359195	0.0555993	4.48465e-06	0.0027124	21.0402
	rs141529746	A	G	-0.104617	0.023567	0.15493	9.03234e-06	0.00254017	19.7008
	rs2831866	A	G	-0.168153	0.0359473	0.0718476	2.90015e-06	0.00281983	21.8759
Gut bacterial pathway abundance (PWY.6147..6.hydroxymethyl.dihydropterin.diphosphate.biosynthesis.I)	rs9428255	T	C	-0.13401	0.0299121	0.915129	7.45967e-06	0.00258719	20.0664
	rs73021847	C	T	0.167156	0.0378294	0.055348	9.93013e-06	0.00251689	19.5198
	rs993597	G	A	-0.0846073	0.0189502	0.752699	8.01741e-06	0.00256946	19.9286
	rs1813601	C	A	0.0790939	0.0177905	0.701239	8.75464e-06	0.00254784	19.7604
	rs11732083	A	C	0.0887252	0.0192215	0.231878	3.91347e-06	0.00274596	21.3013
	rs1366290	G	A	-0.07591	0.016073	0.469278	2.32586e-06	0.00287426	22.2994
	rs7462652	G	C	0.0731884	0.0159961	0.52246	4.75349e-06	0.00269807	20.9287
	rs10792007	C	T	0.0803808	0.0161686	0.565991	6.64703e-07	0.00318379	24.7085
	rs2714053	G	A	-0.0959623	0.017586	0.598328	4.84967e-08	0.00383327	29.7683
	rs77651025	C	G	0.16522	0.0373153	0.0568179	9.52586e-06	0.0025271	19.5992
	rs2548882	C	A	-0.100029	0.0215575	0.822267	3.48232e-06	0.00277473	21.525
	rs1940600	T	G	0.0791541	0.0169686	0.59842	3.09017e-06	0.00280418	21.7541
	rs73401412	T	C	-0.115537	0.024899	0.143375	3.4802e-06	0.00277488	21.5262
	rs11090280	C	T	0.0724173	0.0159664	0.484462	5.74367e-06	0.00265149	20.5665
	rs5771226	C	T	-0.0723826	0.0163305	0.535523	9.32121e-06	0.00253243	19.6406
Gut bacterial pathway abundance (PWY.6151..S.adenosyl.L.methionine.cycle.I)	rs7513344	A	C	0.181259	0.0301318	0.0865728	1.79283e-09	0.00465473	36.1774
	rs79033343	T	C	-0.137929	0.0304922	0.0748113	6.08504e-06	0.00263728	20.456
	rs1751578	T	C	-0.0769954	0.0164974	0.446455	3.05442e-06	0.00280705	21.7764
	rs62314649	A	G	-0.108276	0.0234693	0.144953	3.95956e-06	0.00274308	21.2788
	rs6879880	C	T	0.0768625	0.0162327	0.384954	2.18993e-06	0.00288912	22.415
	rs12530267	A	G	0.0987123	0.0204932	0.19027	1.45854e-06	0.00298947	23.1959
	rs11994131	G	A	-0.0706273	0.0159416	0.453585	9.4069e-06	0.00253018	19.6232
	rs12833807	G	C	0.0764044	0.0162284	0.464291	2.50084e-06	0.00285636	22.1601
	rs116996492	T	C	-0.140893	0.0282078	0.113678	5.88872e-07	0.00321377	24.9419
	rs2827430	A	G	-0.140764	0.03022	0.077787	3.19349e-06	0.00279607	21.691
	rs4818783	G	C	-0.111704	0.024511	0.121313	5.18188e-06	0.00267682	20.7635
	rs2235334	C	T	-0.0835144	0.0157276	0.528302	1.0959e-07	0.0036307	28.1894
	rs1807675	G	T	-0.0726953	0.0163102	0.616935	8.31006e-06	0.00256065	19.86
Gut bacterial pathway abundance (PWY.6163..chorismate.biosynthesis.from.3.dehydroquinate)	rs2813909	T	C	0.0906401	0.0193856	0.220554	2.93053e-06	0.00281726	21.8559
	rs4581848	C	T	0.176156	0.0394872	0.0517591	8.15478e-06	0.00256529	19.8961
	rs75060356	A	G	-0.0951399	0.0201767	0.201451	2.41314e-06	0.00286517	22.2286
	rs1093520	G	T	0.155616	0.033323	0.915857	3.01309e-06	0.00281041	21.8026
	rs62568138	G	A	0.161024	0.0355535	0.057462	5.92486e-06	0.00264385	20.507
	rs113358976	C	A	0.1485	0.0333825	0.0665154	8.65009e-06	0.00255079	19.7834
	rs73200771	A	G	-0.174885	0.0358193	0.0520806	1.04793e-06	0.00307118	23.8318
	rs62097226	A	T	0.159255	0.0341364	0.0639117	3.08253e-06	0.00280479	21.7589
	rs7263922	T	C	0.089691	0.0190361	0.232747	2.45741e-06	0.00286068	22.1937
	rs136110	C	T	0.095786	0.0202343	0.208243	2.20302e-06	0.00288765	22.4035
Gut bacterial pathway abundance (PWY.621..sucrose.degradation.III..sucrose.invertase.)	rs10515768	C	T	0.0758433	0.0166525	0.494986	5.25187e-06	0.00267352	20.7378
	rs1221558	T	G	-0.097888	0.0208796	0.805197	2.75617e-06	0.00283238	21.9736
	rs734738	T	C	0.0769765	0.0172771	0.544809	8.37302e-06	0.00255879	19.8456
	rs7798564	T	C	-0.0977785	0.0211209	0.82517	3.66629e-06	0.00276204	21.4263
	rs7989040	A	G	-0.14697	0.0303512	0.084858	1.2835e-06	0.00302106	23.4417
	rs75967282	C	G	-0.191576	0.0375793	0.0514132	3.43413e-07	0.00334734	25.982
	rs6504045	G	A	0.0847977	0.0181586	0.265218	3.0143e-06	0.00281031	21.8018
Gut bacterial pathway abundance (PWY.6263..superpathway.of.menaquinol.8.biosynthesis.II)	rs11693339	C	T	-0.1592	0.0343571	0.296342	3.59209e-06	0.00276708	21.4655
	rs73883495	T	A	-0.22072	0.049573	0.112841	8.49089e-06	0.00255536	19.8189
	rs12218078	A	C	-0.230734	0.0509749	0.104227	5.99898e-06	0.00264079	20.4832
	rs78044740	G	A	0.312579	0.0672004	0.0565355	3.29603e-06	0.00278828	21.6304
	rs1006589	C	T	0.153638	0.0337613	0.407314	5.34637e-06	0.00266913	20.7037
Gut bacterial pathway abundance (PWY.6284..superpathway.of.unsaturated.fatty.acids.biosynthesis..E..coli.)	rs17033379	C	G	-0.120386	0.0256997	0.144102	2.80884e-06	0.00282771	21.9372
	rs6730157	G	A	-0.0966221	0.0203381	0.268673	2.02628e-06	0.00290829	22.5641
	rs3774046	G	A	0.108148	0.024014	0.169099	6.68374e-06	0.0026142	20.2764
	rs12511142	A	C	0.0797793	0.0179054	0.532631	8.36565e-06	0.00255901	19.8473
	rs2961771	T	C	0.101917	0.0220452	0.214148	3.78096e-06	0.00275445	21.3673
	rs61406022	A	G	0.101809	0.0220395	0.23517	3.84838e-06	0.0027501	21.3334
	rs2903400	T	G	-0.106115	0.0230007	0.210115	3.95856e-06	0.00274314	21.2793
	rs117882621	G	C	-0.178562	0.0392434	0.0745627	5.36158e-06	0.00266843	20.6982
	rs10146289	A	G	0.082696	0.0186892	0.413617	9.65271e-06	0.00252385	19.5739
	rs34824853	A	G	-0.188816	0.0426358	0.0632517	9.48524e-06	0.00252815	19.6073
	rs142578694	T	C	-0.116457	0.0249979	0.170457	3.18264e-06	0.00279691	21.6976
Gut bacterial pathway abundance (PWY.6285..superpathway.of.fatty.acids.biosynthesis..E..coli.)	rs4648487	C	T	-0.145884	0.0316974	0.387593	4.17638e-06	0.00272995	21.1767
	rs11686319	A	G	0.187164	0.0402541	0.194749	3.32646e-06	0.00278601	21.6128
	rs996426	C	A	0.167575	0.0349441	0.278287	1.62262e-06	0.00296314	22.991
	rs9994112	A	G	0.180107	0.0403597	0.197016	8.09968e-06	0.00256695	19.909
	rs1419253	G	A	0.152911	0.0336211	0.371009	5.41416e-06	0.00266603	20.6795
	rs142500830	A	G	-0.322874	0.0706945	0.0514504	4.94334e-06	0.00268843	20.8537
	rs1784430	T	C	-0.149956	0.0327002	0.606237	4.52292e-06	0.00271031	21.024
	rs2507904	C	T	-0.13966	0.0312578	0.530025	7.89589e-06	0.00257322	19.9578
	rs7322087	T	G	-0.254636	0.056934	0.0967722	7.73193e-06	0.00257837	19.9979
	rs77859481	T	C	0.249398	0.0546238	0.0999669	4.97726e-06	0.00268674	20.8406
	rs3861491	G	A	-0.171693	0.0348592	0.66192	8.42123e-07	0.00312525	24.2527
	rs148303468	T	C	0.177441	0.0387795	0.200859	4.74749e-06	0.00269838	20.9311
Gut bacterial pathway abundance (PWY.6317..galactose.degradation.I..Leloir.pathway.)	rs12035670	T	C	0.081705	0.0176762	0.332632	3.79477e-06	0.00275355	21.3603
	rs115981692	A	G	0.168762	0.0360659	0.052016	2.87917e-06	0.00282162	21.8898
	rs12623606	G	A	-0.0734709	0.0162693	0.53817	6.30398e-06	0.00262859	20.3883
	rs13016472	T	C	0.0804267	0.0172383	0.365216	3.07734e-06	0.0028052	21.7621
	rs10026887	T	C	-0.0774366	0.0175062	0.309497	9.7164e-06	0.00252223	19.5613
	rs2168031	A	G	0.127102	0.0252894	0.133681	5.01065e-07	0.00325375	25.2532
	rs34566098	G	A	0.176661	0.0381057	0.0538268	3.55059e-06	0.00276994	21.4878
	rs7998195	C	T	0.0992887	0.0221857	0.157971	7.62845e-06	0.00258169	20.0236
	rs35778179	T	C	-0.139098	0.0312106	0.0884996	8.32144e-06	0.00256031	19.8574
	rs79017683	T	C	-0.174312	0.0382226	0.0665022	5.10502e-06	0.0026805	20.7921
	rs12976953	T	C	0.134427	0.0281616	0.0983496	1.81123e-06	0.00293598	22.7797
Gut bacterial pathway abundance (PWY.6353..purine.nucleotides.degradation.II..aerobic.)	rs10801008	T	C	-0.0989151	0.0204746	0.204592	1.35773e-06	0.00300717	23.3336
	rs7527876	C	T	-0.100104	0.0214414	0.177998	3.03077e-06	0.00280896	21.7913
	rs62167974	A	T	-0.0760486	0.0169943	0.416264	7.64307e-06	0.00258122	20.02
	rs2895633	A	C	-0.0828222	0.0167918	0.416051	8.12643e-07	0.00313407	24.3214
	rs396769	C	T	0.0928377	0.0202644	0.22785	4.62078e-06	0.00270504	20.983
	rs2768981	G	C	0.0847845	0.0189508	0.285092	7.67971e-06	0.00258004	20.0108
	rs12201310	A	C	-0.120363	0.0246445	0.129567	1.0398e-06	0.00307311	23.8468
	rs13205108	T	C	0.140698	0.0315456	0.0754677	8.19007e-06	0.00256422	19.8878
	rs4870408	C	T	0.137155	0.0301954	0.0829161	5.56519e-06	0.00265926	20.6269
	rs2137304	A	G	-0.156047	0.028477	0.0902271	4.25881e-08	0.00386557	30.0201
	rs12336386	A	G	-0.110372	0.0230925	0.148984	1.75662e-06	0.00294354	22.8385
	rs61828192	G	C	0.109316	0.0242723	0.141527	6.67658e-06	0.00261446	20.2785
	rs4551833	G	T	-0.169028	0.0363326	0.054037	3.28343e-06	0.00278922	21.6378
	rs12877628	A	G	-0.147379	0.0328665	0.117642	7.32005e-06	0.00259183	20.1025
	rs132685	C	G	0.0872357	0.0188637	0.291621	3.7546e-06	0.00275617	21.3807
Gut bacterial pathway abundance (PWY.6471..peptidoglycan.biosynthesis.IV..Enterococcus.faecium.)	rs1521646	C	G	-0.17565	0.0389423	0.485067	6.46659e-06	0.00262232	20.3396
	rs3861977	T	A	0.27831	0.0616502	0.123317	6.35118e-06	0.00262675	20.3741
	rs28433201	C	A	0.30954	0.0625379	0.103038	7.43506e-07	0.00315606	24.4926
	rs610790	T	C	-0.194498	0.0416848	0.306114	3.07226e-06	0.00280561	21.7653
Gut bacterial pathway abundance (PWY.6507..4.deoxy.L.threo.hex.4.enopyranuronate.degradation)	rs6705904	G	T	0.0795887	0.0165053	0.607331	1.42126e-06	0.00299587	23.2457
	rs61798216	G	A	-0.122536	0.0264795	0.113463	3.69989e-06	0.00275979	21.4088
	rs73035953	A	G	-0.0971018	0.02114	0.182607	4.36329e-06	0.00271916	21.0928
	rs221841	C	T	0.0736637	0.0161252	0.506578	4.91876e-06	0.00268965	20.8633
	rs2634527	C	T	-0.0791804	0.0168003	0.498507	2.44055e-06	0.00286238	22.207
	rs74949229	A	G	-0.136508	0.0284225	0.0937926	1.56458e-06	0.00297214	23.061
	rs12415307	G	A	-0.0897529	0.0183935	0.28948	1.06303e-06	0.00306764	23.8043
	rs3785822	A	G	0.0988308	0.0211211	0.178252	2.87945e-06	0.00282159	21.8896
	rs5756419	A	T	0.0798299	0.0178543	0.29333	7.7786e-06	0.00257689	19.9864
Gut bacterial pathway abundance (PWY.6519..8.amino.7.oxononanoate.biosynthesis.I)	rs16824588	C	T	-0.0758233	0.0167556	0.41912	6.03223e-06	0.00263943	20.4727
	rs9428065	T	C	0.0918662	0.0207423	0.794241	9.47053e-06	0.00252853	19.6103
	rs72775871	A	G	-0.143865	0.0322042	0.0768355	7.92146e-06	0.00257242	19.9516
	rs60960031	A	G	-0.0818261	0.0169698	0.400586	1.42225e-06	0.00299569	23.2443
	rs3936142	A	G	0.0830346	0.0184747	0.702293	6.97346e-06	0.00260376	20.1953
	rs936232	A	G	-0.0793088	0.0173543	0.354711	4.87793e-06	0.00269171	20.8792
	rs10065090	G	A	0.136917	0.0304984	0.0803112	7.14571e-06	0.00259776	20.1486
	rs17110951	C	G	-0.169484	0.0369058	0.0679397	4.38317e-06	0.00271804	21.0841
	rs17176180	A	G	-0.107894	0.0243533	0.164509	9.40724e-06	0.00253018	19.6231
	rs10408553	A	G	0.0997311	0.0213437	0.205165	2.97382e-06	0.00281364	21.8277
	rs2838700	T	C	0.128519	0.0283814	0.103103	5.94662e-06	0.00264295	20.5
Gut bacterial pathway abundance (PWY.6545..pyrimidine.deoxyribonucleotides.de.novo.biosynthesis.III)	rs9681001	T	C	-0.100325	0.0222674	0.1627	6.62297e-06	0.00261644	20.2939
	rs62335957	G	T	-0.152282	0.0310489	0.0738816	9.36273e-07	0.00309904	24.0487
	rs113333050	T	C	-0.146766	0.0322778	0.0707679	5.44263e-06	0.00266474	20.6695
	rs2381195	C	T	0.0731366	0.0162834	0.475705	7.07282e-06	0.00260028	20.1682
	rs9630400	G	C	-0.0786746	0.0173119	0.326503	5.50569e-06	0.0026619	20.6475
	rs1719290	T	C	-0.0762109	0.0165576	0.389749	4.1689e-06	0.00273039	21.1801
	rs2620049	A	G	-0.131349	0.0295233	0.0844744	8.62691e-06	0.00255145	19.7885
	rs144373948	G	A	-0.0797501	0.0165006	0.586092	1.34371e-06	0.00300973	23.3536
Gut bacterial pathway abundance (PWY.6588..pyruvate.fermentation.to.acetone)	rs72697193	T	C	0.163585	0.0341381	0.115289	1.65229e-06	0.00295866	22.9561
	rs12208192	C	G	0.115602	0.0248543	0.253754	3.30032e-06	0.00278796	21.6279
	rs72958820	T	C	0.223922	0.0481355	0.0539994	3.2886e-06	0.00278883	21.6348
	rs17860736	A	G	0.227408	0.0514809	0.0534558	9.99267e-06	0.00251535	19.5078
	rs11136990	G	A	-0.130281	0.0284056	0.176978	4.50824e-06	0.00271111	21.0302
	rs56059900	A	G	0.192896	0.0432582	0.0664638	8.22749e-06	0.0025631	19.8791
	rs12681707	T	C	0.137286	0.0302121	0.143991	5.51801e-06	0.00266135	20.6432
	rs7859760	G	T	0.0942974	0.0212328	0.517574	8.94926e-06	0.00254244	19.7184
	rs181499	T	G	0.103319	0.0229898	0.391915	6.98522e-06	0.00260335	20.1921
	rs10161329	A	G	-0.141329	0.0316806	0.130885	8.15602e-06	0.00256525	19.8958
	rs61992534	A	G	-0.144107	0.03166	0.150825	5.32163e-06	0.00267027	20.7125
	rs12591343	G	C	-0.11752	0.0265516	0.200701	9.5958e-06	0.0025253	19.5852
	rs1810574	T	C	0.247719	0.0550425	0.943723	6.77925e-06	0.00261071	20.2493
	rs34466545	A	G	-0.103939	0.0231795	0.364594	7.32294e-06	0.00259174	20.1018
Gut bacterial pathway abundance (PWY.6590..superpathway.of.Clostridium.acetobutylicum.acidogenic.fermentation)	rs13388077	T	C	0.124899	0.025869	0.120233	1.37803e-06	0.0030035	23.3051
	rs17761209	G	C	-0.112449	0.0254194	0.123577	9.70099e-06	0.00252262	19.5644
	rs739677	A	G	-0.0948002	0.0202008	0.784264	2.69378e-06	0.00283803	22.0175
	rs1873661	T	G	-0.0787015	0.0172679	0.483485	5.17213e-06	0.00267729	20.7671
	rs12149972	G	C	-0.138469	0.0306972	0.083861	6.45838e-06	0.00262263	20.3421
	rs5996309	G	A	-0.0814187	0.017727	0.558541	4.37071e-06	0.00271874	21.0895
Gut bacterial pathway abundance (PWY.6608..guanosine.nucleotides.degradation.III)	rs13396356	T	A	0.150242	0.0339083	0.0637442	9.38631e-06	0.00253072	19.6273
	rs149941003	T	C	-0.140433	0.031598	0.0794853	8.81566e-06	0.00254613	19.7472
	rs271787	C	T	0.141461	0.0267929	0.100812	1.29314e-07	0.00358961	27.8692
	rs78718945	A	G	-0.157783	0.0345974	0.063472	5.10239e-06	0.00268063	20.7931
	rs75292198	T	C	0.134426	0.0291059	0.101679	3.86517e-06	0.00274902	21.3251
	rs17129454	C	G	-0.161589	0.0343715	0.0582692	2.58584e-06	0.00284812	22.096
	rs77117941	G	T	0.143427	0.0295413	0.0818668	1.20308e-06	0.00303705	23.5662
	rs8001568	C	T	0.12943	0.0288084	0.0931111	7.02996e-06	0.00260178	20.1799
	rs12921427	C	A	-0.124305	0.0272809	0.896573	5.20191e-06	0.00267587	20.7561
	rs11079051	C	A	-0.0755773	0.0165077	0.590187	4.68747e-06	0.00270151	20.9555
Gut bacterial pathway abundance (PWY.6609..adenine.and.adenosine.salvage.III)	rs10496240	G	A	-0.0961367	0.0200962	0.205664	1.71999e-06	0.00294875	22.879
	rs13096036	G	A	-0.141659	0.0306065	0.075084	3.68519e-06	0.00276077	21.4165
	rs28380805	C	G	-0.113866	0.022832	0.144029	6.12848e-07	0.00320389	24.865
	rs497388	C	T	-0.128934	0.028573	0.910358	6.40911e-06	0.00262452	20.3567
	rs10812126	C	T	-0.0764608	0.0162214	0.528559	2.43395e-06	0.00286305	22.2122
	rs67123329	A	G	0.0979587	0.0217071	0.171098	6.39906e-06	0.0026249	20.3597
	rs697368	C	T	-0.0870071	0.0188301	0.746264	3.82573e-06	0.00275155	21.3447
	rs2287554	T	C	0.0739525	0.0165623	0.417357	8.00266e-06	0.00256991	19.9321
	rs78003847	A	G	-0.149041	0.0337337	0.0602869	9.95449e-06	0.00251629	19.5151
	rs17601633	G	A	0.0772012	0.0166346	0.360364	3.467e-06	0.00277581	21.5335
	rs6108110	T	C	-0.0980389	0.0211132	0.188376	3.42573e-06	0.00277876	21.5564
	rs6022157	C	A	-0.0779399	0.016697	0.547714	3.04277e-06	0.00280799	21.7838
Gut bacterial pathway abundance (PWY.6612..superpathway.of.tetrahydrofolate.biosynthesis)	rs6673038	A	G	-0.108493	0.0222817	0.313532	1.12071e-06	0.00305458	23.7026
	rs35989200	G	A	-0.118268	0.0254197	0.222871	3.27767e-06	0.00278966	21.6411
	rs10926878	A	G	-0.115287	0.0252513	0.338946	4.98112e-06	0.00268655	20.8391
	rs9843052	T	C	0.0928302	0.020494	0.387586	5.90869e-06	0.00264452	20.5123
	rs4833077	A	T	-0.11289	0.0219353	0.711889	2.65389e-07	0.00341123	26.4796
	rs2214921	C	T	0.0970074	0.0207363	0.451155	2.89498e-06	0.00282026	21.8793
	rs17155574	T	C	0.142716	0.0295391	0.132159	1.35574e-06	0.00300753	23.3364
	rs4732939	A	G	-0.115704	0.0254458	0.182099	5.43981e-06	0.00266487	20.6705
	rs10815601	A	T	-0.110624	0.0235147	0.243727	2.54506e-06	0.00285204	22.1265
	rs474884	C	T	0.135264	0.030435	0.123855	8.81525e-06	0.00254615	19.7473
	rs1027949	G	A	0.143992	0.0284523	0.145409	4.17463e-07	0.00329896	25.6053
	rs17824268	C	T	-0.207447	0.03728	0.0775349	2.62792e-08	0.00398567	30.9565
	rs73391984	A	T	0.103646	0.0233167	0.250723	8.7843e-06	0.00254701	19.754
	rs10402901	C	T	0.114495	0.0253288	0.195042	6.17415e-06	0.00263371	20.4282
	rs1573442	A	G	-0.102007	0.0218574	0.362316	3.05754e-06	0.00280679	21.7745
Gut bacterial pathway abundance (PWY.6628..superpathway.of.L.phenylalanine.biosynthesis)	rs12145292	A	C	-0.120792	0.0254599	0.266384	2.09127e-06	0.00290049	22.5035
	rs10157025	C	T	-0.110868	0.0248192	0.302832	7.93155e-06	0.00257211	19.9491
	rs6429177	A	C	-0.100882	0.022743	0.481367	9.176e-06	0.00253629	19.6706
	rs11127546	T	C	-0.124979	0.0237293	0.365695	1.38787e-07	0.00357206	27.7325
	rs904477	A	G	0.11731	0.0239144	0.349661	9.32234e-07	0.00310011	24.057
	rs13125215	C	T	0.118644	0.0230358	0.621948	2.59883e-07	0.00341643	26.5201
	rs4256433	C	T	0.137098	0.0283429	0.698956	1.31736e-06	0.00301462	23.3917
	rs1975618	T	A	-0.114452	0.024993	0.277249	4.66455e-06	0.00270272	20.9649
	rs57864512	C	T	-0.183386	0.0414208	0.0888622	9.5378e-06	0.00252679	19.5968
	rs17777155	G	A	-0.17509	0.036786	0.115057	1.9389e-06	0.00291917	22.6488
	rs7468500	G	A	-0.120484	0.0259728	0.245053	3.50326e-06	0.00277325	21.5135
	rs6539151	C	T	-0.225839	0.0502025	0.0545336	6.84132e-06	0.00260847	20.2319
	rs12974688	C	T	-0.126722	0.0281725	0.779169	6.85753e-06	0.00260788	20.2273
	rs1757700	T	C	-0.179474	0.0395622	0.878115	5.71991e-06	0.00265251	20.5744
Gut bacterial pathway abundance (PWY.6629..superpathway.of.L.tryptophan.biosynthesis)	rs9678313	A	T	-0.154784	0.0347838	0.383104	8.59164e-06	0.00255246	19.7964
	rs140774942	G	C	0.160978	0.0348471	0.373978	3.8457e-06	0.00275027	21.3347
	rs2566156	T	A	-0.211024	0.0431455	0.758147	1.00329e-06	0.00308194	23.9156
	rs7736485	C	G	-0.172725	0.037459	0.295741	4.0066e-06	0.00274017	21.2562
	rs7709170	A	G	-0.29571	0.0624037	0.0844097	2.15128e-06	0.00289351	22.4492
	rs947089	T	A	-0.155912	0.0344969	0.509398	6.19592e-06	0.00263284	20.4214
	rs79050429	A	G	0.330161	0.0735189	0.0670987	7.09465e-06	0.00259952	20.1623
	rs7111149	G	A	-0.159116	0.0338914	0.551132	2.66785e-06	0.00284042	22.036
	rs12370008	T	C	-0.202656	0.0393497	0.26683	2.60303e-07	0.00341603	26.517
Gut bacterial pathway abundance (PWY.6630..superpathway.of.L.tyrosine.biosynthesis)	rs143123895	C	G	-0.266546	0.0584856	0.0527531	5.17755e-06	0.00267703	20.7651
	rs11127546	T	C	-0.122309	0.0261994	0.361736	3.03609e-06	0.00280853	21.788
	rs904477	A	G	0.130923	0.0264873	0.350847	7.69873e-07	0.00314744	24.4255
	rs4376168	T	G	0.136769	0.030574	0.791977	7.69964e-06	0.0025794	20.0059
	rs867279	G	A	-0.172952	0.0383065	0.129206	6.3329e-06	0.00262746	20.3796
	rs6975001	G	C	0.131293	0.0277397	0.715942	2.21181e-06	0.00288666	22.3959
	rs1353171	C	G	0.126243	0.027356	0.685913	3.9343e-06	0.00274465	21.2911
	rs80113686	C	G	-0.212981	0.0412569	0.112653	2.43907e-07	0.00343216	26.6427
	rs10885766	A	G	-0.174391	0.0391878	0.126579	8.58137e-06	0.00255275	19.7986
	rs4631866	A	G	0.112825	0.024948	0.511771	6.11386e-06	0.00263612	20.4469
	rs11614816	C	T	0.129523	0.027699	0.287475	2.92416e-06	0.00281779	21.86
	rs79754311	C	A	-0.274184	0.053266	0.0591669	2.6407e-07	0.00341247	26.4893
	rs8014026	A	T	0.126787	0.0286664	0.259994	9.74149e-06	0.0025216	19.5564
	rs8055404	G	A	0.114493	0.0255687	0.363206	7.53938e-06	0.00258457	20.0461
	rs2096489	T	C	-0.140104	0.0306707	0.212284	4.9237e-06	0.00268941	20.8613
Gut bacterial pathway abundance (PWY66.422..D.galactose.degradation.V..Leloir.pathway.)	rs34631763	T	C	0.171802	0.0368172	0.0525127	3.06572e-06	0.00280614	21.7694
	rs115981692	A	G	0.163905	0.036126	0.052016	5.70543e-06	0.00265313	20.5792
	rs13016472	T	C	0.0835176	0.017267	0.365216	1.31923e-06	0.00301427	23.3889
	rs112214356	C	T	-0.142819	0.0299741	0.081092	1.89103e-06	0.00292534	22.6968
	rs10026887	T	C	-0.0821104	0.0175353	0.309497	2.83301e-06	0.0028256	21.9208
	rs2305506	T	C	0.125303	0.0260045	0.121951	1.44645e-06	0.00299153	23.2119
	rs7909120	T	C	-0.0949316	0.0188646	0.293419	4.84739e-07	0.00326195	25.3171
	rs2992878	A	G	-0.148241	0.0330707	0.0676559	7.37535e-06	0.00258998	20.0881
	rs72731514	C	T	0.159702	0.03511	0.056733	5.40028e-06	0.00266666	20.6845
	rs35778179	T	C	-0.142549	0.0312626	0.0884996	5.12222e-06	0.00267967	20.7857
	rs3785822	A	G	0.0962162	0.021084	0.17816	5.03141e-06	0.00268408	20.8199
	rs12976953	T	C	0.128883	0.0282085	0.0983496	4.90223e-06	0.00269048	20.8697
Gut bacterial pathway abundance (PWY.6690..cinnamate.and.3.hydroxycinnamate.degradation.to.2.oxopent.4.enoate)	rs3792267	A	G	-0.18953	0.0398733	0.260377	2.00122e-06	0.00291136	22.588
	rs17035816	G	A	0.338356	0.0765185	0.0550314	9.78416e-06	0.00252052	19.5481
	rs12670364	T	C	-0.291836	0.0652628	0.0808324	7.76003e-06	0.00257748	19.9909
	rs2968511	G	C	0.168322	0.0379565	0.328169	9.22444e-06	0.002535	19.6606
	rs4768167	T	G	-0.216629	0.0466189	0.830486	3.37117e-06	0.00278272	21.5872
	rs10219622	A	G	0.161208	0.0362902	0.576107	8.90441e-06	0.00254367	19.728
	rs2300878	G	A	-0.155994	0.0346216	0.464045	6.61636e-06	0.00261669	20.2958
	rs72995495	C	A	-0.393466	0.0876548	0.0530657	7.16211e-06	0.0025972	20.1442
Gut bacterial pathway abundance (PWY.6700..queuosine.biosynthesis)	rs2737651	C	T	-0.0980458	0.0217422	0.157242	6.49895e-06	0.00262109	20.3301
	rs7589782	T	C	0.142071	0.0294218	0.0783541	1.37381e-06	0.00300426	23.311
	rs55754265	T	C	-0.100856	0.0215998	0.15878	3.02228e-06	0.00280965	21.7967
	rs9999406	C	T	-0.072055	0.0163034	0.534069	9.88721e-06	0.00251795	19.528
	rs7700033	A	C	0.0750812	0.0159171	0.589881	2.39337e-06	0.0028672	22.2444
	rs28404149	A	G	0.100438	0.0222011	0.145481	6.06761e-06	0.00263799	20.4615
	rs7377535	A	G	-0.0757541	0.0163952	0.630164	3.82839e-06	0.00275138	21.3434
	rs12515947	A	G	-0.0791647	0.015697	0.547945	4.57572e-07	0.00327624	25.4283
	rs1926092	T	G	0.0940404	0.0208728	0.204261	6.62499e-06	0.00261637	20.2933
	rs1408765	G	A	-0.0729139	0.0161251	0.573549	6.13237e-06	0.00263538	20.4412
	rs7997810	A	G	0.0785295	0.0164352	0.358779	1.76938e-06	0.00294176	22.8246
	rs62072709	C	T	-0.0979355	0.0185586	0.731824	1.31244e-07	0.00358593	27.8406
	rs7222575	C	A	-0.0891912	0.0186944	0.234593	1.83306e-06	0.00293303	22.7566
	rs149854766	T	A	-0.153124	0.0343351	0.06483	8.20844e-06	0.00256367	19.8836
	rs79257569	A	G	-0.115155	0.0257427	0.122217	7.70124e-06	0.00257935	20.0055
	rs6043418	A	G	0.0789955	0.0160474	0.557127	8.53872e-07	0.00312182	24.2261
Gut bacterial pathway abundance (PWY.6703..preQ0.biosynthesis)	rs72831788	C	T	-0.124701	0.0268023	0.104502	3.27762e-06	0.00278966	21.6412
	rs1263629	G	A	0.102583	0.0209988	0.181109	1.03341e-06	0.00307463	23.8587
	rs6804526	G	A	0.111336	0.0214587	0.170134	2.12157e-07	0.00346675	26.9121
	rs4958506	A	G	0.0743958	0.0167606	0.398147	9.04865e-06	0.00253972	19.6973
	rs17366560	T	A	0.166331	0.0353081	0.0610195	2.46702e-06	0.00285972	22.1862
	rs505128	C	T	-0.0773775	0.0168186	0.353709	4.21044e-06	0.00272794	21.1611
	rs8004382	G	A	-0.0730588	0.0161353	0.500582	5.95796e-06	0.00264248	20.4964
	rs17829116	A	G	0.102872	0.0217188	0.183342	2.17391e-06	0.00289093	22.4291
	rs4777110	T	C	-0.0744398	0.0163769	0.580713	5.48306e-06	0.00266292	20.6553
	rs28535665	C	G	0.164286	0.0370063	0.0586869	9.02029e-06	0.0025405	19.7033
	rs78048823	T	C	0.184638	0.0359187	0.0535389	2.74106e-07	0.00340322	26.4172
	rs11657406	T	G	-0.101907	0.0217462	0.166064	2.78327e-06	0.00282997	21.9548
	rs225280	T	C	0.0991598	0.0209317	0.816592	2.16589e-06	0.00289184	22.4362
	rs384592	G	A	0.122537	0.0257537	0.137667	1.95471e-06	0.00291716	22.6332
	rs75314238	T	A	-0.167732	0.0361844	0.0560906	3.56124e-06	0.0027692	21.482
Gut bacterial pathway abundance (PWY.6708..ubiquinol.8.biosynthesis..prokaryotic.)	rs10172221	C	G	0.16467	0.0366974	0.131808	7.21538e-06	0.00259537	20.1301
	rs17275498	C	A	0.212949	0.0404278	0.111832	1.38371e-07	0.0035728	27.7383
	rs2636908	C	T	0.251351	0.0542266	0.0742992	3.56598e-06	0.00276888	21.4795
	rs10463321	G	T	0.137597	0.0307884	0.204651	7.85438e-06	0.00257451	19.9678
	rs1624064	C	T	-0.123387	0.0253516	0.43238	1.13297e-06	0.00305189	23.6817
	rs12209400	T	C	0.134862	0.0295886	0.229876	5.16652e-06	0.00267755	20.7692
	rs12550124	T	A	-0.172648	0.0371575	0.87165	3.37799e-06	0.00278222	21.5833
	rs3750879	A	C	0.124154	0.0265636	0.34867	2.95615e-06	0.00281511	21.8392
	rs7979020	T	C	-0.162825	0.0367534	0.138499	9.41425e-06	0.00252999	19.6217
	rs9316763	C	T	0.114104	0.0257771	0.465734	9.5742e-06	0.00252585	19.5895
	rs113976504	T	C	-0.272739	0.05958	0.0528666	4.7012e-06	0.00270079	20.9499
Gut bacterial pathway abundance (PWY.6731..starch.degradation.III)	rs61759306	T	C	0.217252	0.0440255	0.213506	8.02818e-07	0.00313708	24.3448
	rs1030115	G	A	-0.28897	0.0623148	0.110073	3.53058e-06	0.00277133	21.4986
	rs55922034	A	C	-0.408074	0.0866984	0.0555627	2.51609e-06	0.00285486	22.1484
	rs2368650	G	A	-0.211497	0.0465319	0.282367	5.48831e-06	0.00266268	20.6535
	rs7665599	T	C	0.163375	0.0364988	0.619459	7.59935e-06	0.00258263	20.0309
	rs4440429	T	C	-0.163017	0.0358625	0.639166	5.47773e-06	0.00266316	20.6572
	rs2166227	C	G	-0.166098	0.0368181	0.324661	6.44239e-06	0.00262324	20.3468
	rs12805373	A	T	-0.199203	0.0402589	0.263748	7.49553e-07	0.00315406	24.477
	rs457793	G	C	0.162257	0.0363365	0.663735	7.99139e-06	0.00257026	19.9348
	rs10152918	A	G	-0.204226	0.0422004	0.417203	1.30214e-06	0.0030175	23.414
	rs2602034	A	G	0.159327	0.0358941	0.605644	9.04598e-06	0.0025398	19.6979
	rs3744580	C	T	-0.173951	0.0386425	0.711299	6.74628e-06	0.00261191	20.2586
	rs806925	G	A	-0.171177	0.0371812	0.657926	4.14725e-06	0.00273167	21.1901
Gut bacterial pathway abundance (PWY.6737..starch.degradation.V)	rs9286959	A	T	0.0754898	0.0167521	0.438789	6.597e-06	0.00261741	20.3014
	rs7083857	G	C	0.136762	0.027691	0.0977465	7.85838e-07	0.00314236	24.386
	rs12420239	A	G	-0.095626	0.0211507	0.186183	6.1495e-06	0.00263469	20.4358
	rs12868026	A	G	0.16246	0.0356944	0.0538899	5.32819e-06	0.00266997	20.7102
	rs10145503	G	A	-0.0925465	0.0202458	0.198072	4.85065e-06	0.00269309	20.89
	rs6035564	A	G	-0.077432	0.0161053	0.541036	1.52562e-06	0.00297836	23.1094
Gut bacterial pathway abundance (PWY.6823..molybdenum.cofactor.biosynthesis)	rs1338762	A	G	-0.1778	0.0369226	0.269544	1.46851e-06	0.00298779	23.1828
	rs555615	C	T	-0.1961	0.044214	0.832982	9.19637e-06	0.00253575	19.6664
	rs16829385	T	A	0.219994	0.0477522	0.130089	4.08539e-06	0.00273537	21.2189
	rs10015390	A	G	0.170577	0.0361569	0.703903	2.38525e-06	0.00286804	22.2509
	rs11741434	G	A	-0.215369	0.0472708	0.19109	5.21214e-06	0.00267539	20.7523
	rs62523849	C	T	0.331454	0.0706149	0.0576356	2.68143e-06	0.00283916	22.0263
	rs61861701	G	A	0.177643	0.0383181	0.260402	3.55204e-06	0.00276984	21.487
	rs1325380	C	T	0.174981	0.0388236	0.2499	6.57271e-06	0.00261832	20.3085
	rs2292862	T	A	-0.169423	0.0370187	0.653047	4.72428e-06	0.00269959	20.9405
	rs11867310	G	A	-0.150271	0.0330792	0.528379	5.55185e-06	0.00265985	20.6315
	rs6081036	T	C	0.174781	0.0338956	0.67576	2.51677e-07	0.00342439	26.5821
Gut bacterial pathway abundance (PWY.6891..thiazole.biosynthesis.II..Bacillus.)	rs7426276	A	G	-0.177033	0.0371638	0.149009	1.90183e-06	0.00292393	22.6859
	rs28887188	A	G	0.223486	0.044371	0.0962352	4.73514e-07	0.00326776	25.3622
	rs111370608	T	G	-0.20102	0.0451296	0.105908	8.41749e-06	0.00255749	19.8355
	rs6858961	C	A	0.17174	0.0366048	0.150873	2.70916e-06	0.00283663	22.0066
	rs9401616	G	A	0.16293	0.0367414	0.151187	9.22845e-06	0.00253489	19.6597
	rs7784347	C	T	-0.271457	0.0529763	0.0648245	2.98917e-07	0.00338174	26.2499
	rs78206502	A	G	0.272518	0.0592538	0.0581025	4.24198e-06	0.00272611	21.1468
	rs62465767	A	G	0.208553	0.0456689	0.0934947	4.95654e-06	0.00268777	20.8486
	rs17147827	T	G	0.174951	0.0390923	0.130363	7.62932e-06	0.00258166	20.0234
	rs4716795	C	T	0.177781	0.0401458	0.871149	9.49492e-06	0.0025279	19.6054
	rs2065501	C	A	0.156778	0.0314314	0.68472	6.10272e-07	0.00320493	24.8731
	rs7925466	C	A	-0.123848	0.026866	0.411115	4.02939e-06	0.00273877	21.2453
	rs147068992	A	G	-0.263745	0.0571971	0.0564545	4.0045e-06	0.0027403	21.2572
	rs1950861	A	G	-0.131261	0.0296811	0.255127	9.76193e-06	0.00252108	19.5524
	rs73379542	C	G	-0.279654	0.0590033	0.0510867	2.14113e-06	0.00289468	22.4583
	rs4968174	C	A	-0.128802	0.0280471	0.535432	4.38253e-06	0.00271808	21.0844
	rs67469682	A	T	0.132353	0.0271084	0.375479	1.04816e-06	0.00307113	23.8314
Gut bacterial pathway abundance (PWY.6892..thiazole.biosynthesis.I..E..coli.)	rs2999900	C	T	0.137782	0.0276513	0.838843	6.26564e-07	0.00319841	24.8223
	rs4949324	A	G	-0.0972248	0.0216366	0.654959	7.00528e-06	0.00260264	20.1866
	rs80055047	A	G	0.211269	0.0470718	0.0520199	7.18172e-06	0.00259652	20.139
	rs7784347	C	T	-0.2046	0.0395806	0.0680514	2.35116e-07	0.00344127	26.7136
	rs7989592	C	T	-0.201336	0.0450433	0.0541374	7.82809e-06	0.00257534	19.9742
	rs75042717	C	A	0.120678	0.0271527	0.160967	8.8127e-06	0.00254622	19.7478
Gut bacterial pathway abundance (PWY.6897..thiamin.salvage.II)	rs10006164	A	G	-0.0805101	0.0177448	0.344209	5.70276e-06	0.00265325	20.5801
	rs4374638	C	T	0.0768675	0.0173682	0.652683	9.61064e-06	0.00252492	19.5822
	rs479744	T	G	-0.0947483	0.020739	0.198548	4.90989e-06	0.0026901	20.8667
	rs118155381	C	T	-0.0923154	0.0185972	0.258527	6.9077e-07	0.00317427	24.6343
	rs74949229	A	G	-0.1307	0.0283073	0.0938701	3.88991e-06	0.00274745	21.3128
	rs2461882	C	T	-0.124633	0.0274876	0.0962862	5.78336e-06	0.0026498	20.5533
	rs7904867	C	T	-0.0760521	0.0169187	0.377571	6.95231e-06	0.00260451	20.2011
	rs10777971	G	T	0.0780639	0.0168937	0.359993	3.82106e-06	0.00275185	21.3471
	rs1968451	C	T	0.0898689	0.0198891	0.680575	6.22773e-06	0.00263158	20.4116
	rs12463196	T	G	-0.138008	0.0307762	0.0749451	7.31691e-06	0.00259194	20.1033
	rs2424026	G	A	-0.0847065	0.0186631	0.255692	5.66014e-06	0.0026551	20.5945
	rs28359554	C	T	0.143385	0.0299685	0.08728	1.7139e-06	0.00294962	22.8858
Gut bacterial pathway abundance (PWY.6901..superpathway.of.glucose.and.xylose.degradation)	rs73001914	G	A	-0.102206	0.0217496	0.182174	2.61177e-06	0.00284566	22.0768
	rs114537104	G	T	0.170007	0.0352783	0.0602476	1.44259e-06	0.00299219	23.217
	rs6596989	G	A	-0.0852001	0.0179529	0.660013	2.07732e-06	0.00290215	22.5164
	rs145761301	A	G	0.125022	0.0279809	0.106563	7.89121e-06	0.00257336	19.9589
	rs6967058	C	T	-0.141853	0.03206	0.909252	9.66085e-06	0.00252364	19.5723
	rs12782517	T	C	0.117953	0.0237137	0.152274	6.55637e-07	0.00318719	24.7349
	rs4922591	C	T	-0.0761299	0.0170206	0.614008	7.72013e-06	0.00257875	20.0008
	rs57238953	A	G	-0.153964	0.0325341	0.0675283	2.21897e-06	0.00288587	22.3897
	rs7228238	T	C	-0.0747709	0.0166316	0.415472	6.93329e-06	0.00260518	20.2063
Gut bacterial pathway abundance (PWY.6969..TCA.cycle.V..2.oxoglutarate.ferredoxin.oxidoreductase.)	rs12725757	T	A	0.0778646	0.0170332	0.351997	4.84641e-06	0.0026933	20.8916
	rs61156349	A	T	0.0898115	0.0201328	0.206393	8.15921e-06	0.00256515	19.895
	rs13088151	G	A	-0.0896934	0.020243	0.228659	9.38642e-06	0.00253072	19.6273
	rs78769049	T	C	-0.149104	0.0300847	0.0931358	7.19062e-07	0.00316434	24.557
	rs367274	T	C	0.0793277	0.0165815	0.453617	1.71752e-06	0.0029491	22.8817
	rs802718	A	G	0.128723	0.0286956	0.91036	7.26391e-06	0.00259373	20.1172
	rs10951836	G	A	0.078213	0.0176769	0.352364	9.66322e-06	0.00252358	19.5718
	rs17866154	C	G	-0.133938	0.0271446	0.102088	8.04606e-07	0.00313652	24.3405
	rs62522935	C	T	0.116933	0.0251395	0.124382	3.29738e-06	0.00278818	21.6296
	rs1915542	T	A	0.085412	0.0177628	0.673225	1.52087e-06	0.00297913	23.1154
	rs11141287	T	C	0.0758855	0.0166833	0.444959	5.40041e-06	0.00266666	20.6844
	rs71507551	G	A	-0.141788	0.0318225	0.0742318	8.36687e-06	0.00255897	19.847
	rs9300960	T	C	-0.110748	0.0240566	0.161616	4.15137e-06	0.00273142	21.1882
	rs1423084	G	A	-0.0915073	0.0202815	0.787237	6.42623e-06	0.00262386	20.3516
Gut bacterial pathway abundance (PWY.7003..glycerol.degradation.to.butanol)	rs17012363	C	T	0.128966	0.0291337	0.179061	9.5688e-06	0.00252599	19.5906
	rs16855891	A	G	0.22891	0.0508879	0.0504159	6.84936e-06	0.00260818	20.2296
	rs3116216	C	T	0.195371	0.0440862	0.0710938	9.35491e-06	0.00253155	19.6337
	rs7623244	C	A	0.132253	0.0297889	0.186152	9.00897e-06	0.0025408	19.7057
	rs75209389	T	G	0.131907	0.0298337	0.177712	9.80568e-06	0.00251999	19.5439
	rs72697193	T	C	0.170761	0.0360083	0.114898	2.1134e-06	0.0028979	22.4833
	rs10017115	C	T	0.104115	0.0230282	0.590678	6.14881e-06	0.00263472	20.436
	rs971716	C	T	0.103798	0.0229367	0.596692	6.02787e-06	0.00263961	20.474
	rs72958820	T	C	0.260292	0.0508447	0.0540698	3.06595e-07	0.00337545	26.2009
	rs56059900	A	G	0.245734	0.0455545	0.0657438	6.87952e-08	0.00374636	29.0908
	rs7859760	G	T	0.100406	0.0223525	0.517931	7.05771e-06	0.00260081	20.1723
	rs62571693	C	T	-0.131848	0.0289556	0.181501	5.2769e-06	0.00267235	20.7287
	rs34386657	T	C	0.229411	0.0507949	0.0526102	6.28945e-06	0.00262915	20.3928
	rs35531472	T	C	-0.161366	0.0364965	0.107296	9.80614e-06	0.00251997	19.5438
Gut bacterial pathway abundance (PWY.7013..L.1.2.propanediol.degradation)	rs4670011	C	T	-0.174663	0.0392458	0.306786	8.56796e-06	0.00255314	19.8016
	rs114990902	A	G	-0.438592	0.0853246	0.0560495	2.74333e-07	0.00340302	26.4156
	rs4309681	A	G	0.205271	0.0460954	0.176173	8.46083e-06	0.00255623	19.8257
	rs72829142	G	A	0.348734	0.0749867	0.0601282	3.30962e-06	0.00278726	21.6225
	rs1555643	A	G	0.208976	0.0456846	0.173527	4.77789e-06	0.00269681	20.9189
	rs1381664	T	A	0.168754	0.0366068	0.448913	4.02817e-06	0.00273885	21.2459
	rs2145794	A	T	0.221571	0.0498146	0.824855	8.67115e-06	0.0025502	19.7788
	rs7303969	T	C	-0.211976	0.0462092	0.832051	4.48964e-06	0.00271213	21.0381
	rs12440220	G	A	-0.166608	0.0366815	0.40746	5.57162e-06	0.00265897	20.6247
	rs9933327	G	A	0.194255	0.0414638	0.305774	2.80056e-06	0.00282844	21.9429
	rs1589199	G	A	-0.303254	0.0646742	0.0833208	2.74608e-06	0.00283329	21.9806
Gut bacterial pathway abundance (PWY.7187..pyrimidine.deoxyribonucleotides.de.novo.biosynthesis.II)	rs75789763	A	G	-0.167187	0.0369155	0.0562994	5.92861e-06	0.00264369	20.5058
	rs10951564	A	G	0.076022	0.0163369	0.472108	3.26535e-06	0.00279058	21.6484
	rs10448112	G	A	0.0915049	0.0206659	0.204444	9.51873e-06	0.00252728	19.6006
	rs72784665	T	G	0.157671	0.0348681	0.0683811	6.12813e-06	0.00263555	20.4425
	rs2481967	G	T	0.0926418	0.0208963	0.809301	9.27511e-06	0.00253365	19.6501
	rs4791333	G	A	-0.110765	0.0242762	0.871297	5.04997e-06	0.00268317	20.8129
	rs17790609	C	T	0.135454	0.0301332	0.0808749	6.95136e-06	0.00260454	20.2014
	rs73176879	G	A	-0.114949	0.0254776	0.116772	6.4284e-06	0.00262378	20.351
Gut bacterial pathway abundance (PWY.7196..superpathway.of.pyrimidine.ribonucleosides.salvage)	rs9463067	T	C	-0.079069	0.0173385	0.380643	5.10742e-06	0.00268039	20.7912
	rs4074922	G	C	-0.108992	0.0245035	0.197105	8.66643e-06	0.00255033	19.7798
	rs1686648	A	G	-0.0931009	0.020743	0.793975	7.17937e-06	0.00259661	20.1396
	rs8033436	A	G	0.0784407	0.017048	0.477528	4.20128e-06	0.00272848	21.1653
	rs55794976	T	C	-0.169662	0.0350678	0.0635357	1.3108e-06	0.00301586	23.4013
	rs6503292	G	A	-0.0827317	0.0177716	0.629819	3.23533e-06	0.00279286	21.6661
	rs662934	G	A	0.101673	0.0221143	0.777175	4.27384e-06	0.00272426	21.1325
Gut bacterial pathway abundance (PWY.7197..pyrimidine.deoxyribonucleotide.phosphorylation)	rs12035670	T	C	-0.0818521	0.0177228	0.332632	3.86603e-06	0.00274897	21.3246
	rs16830066	A	G	0.122475	0.027157	0.101692	6.48631e-06	0.00262157	20.3338
	rs74671141	C	G	-0.122167	0.0267473	0.104316	4.93699e-06	0.00268874	20.8562
	rs3113463	T	G	0.0875069	0.0166185	0.507096	1.3972e-07	0.0035704	27.7196
	rs11259346	T	C	0.0821155	0.0175884	0.325841	3.03053e-06	0.00280898	21.7915
	rs4962365	C	T	0.158259	0.0344899	0.0620419	4.46323e-06	0.00271358	21.0494
	rs117176738	G	A	-0.160576	0.0358702	0.0555993	7.58496e-06	0.00258309	20.0346
	rs8079105	T	C	0.0793471	0.0167696	0.50919	2.22757e-06	0.00288491	22.3823
	rs8097750	A	G	0.10297	0.0230428	0.144967	7.87079e-06	0.002574	19.9638
Gut bacterial pathway abundance (PWY.7198..pyrimidine.deoxyribonucleotides.de.novo.biosynthesis.IV)	rs12466926	A	G	-0.0991623	0.0207513	0.255776	1.76507e-06	0.00294236	22.8293
	rs9310781	G	C	-0.0962912	0.0217543	0.242162	9.58561e-06	0.00252556	19.5872
	rs6854439	T	C	0.0789267	0.0178496	0.481757	9.78968e-06	0.00252039	19.547
	rs4739729	A	G	-0.0924285	0.019214	0.353332	1.50569e-06	0.00298161	23.1347
	rs77945651	C	A	0.197268	0.0409065	0.0551304	1.41829e-06	0.00299638	23.2497
	rs9508816	T	A	-0.0962162	0.0211864	0.734997	5.5878e-06	0.00265826	20.6191
	rs8046267	G	C	-0.116058	0.0258714	0.142949	7.25824e-06	0.00259392	20.1187
Gut bacterial pathway abundance (PWY.7199..pyrimidine.deoxyribonucleosides.salvage)	rs11713293	A	C	0.158361	0.0354328	0.0581419	7.84678e-06	0.00257475	19.9697
	rs55724545	C	G	-0.0854652	0.0191625	0.244364	8.19526e-06	0.00256407	19.8866
	rs72773357	C	T	-0.103127	0.0222823	0.157079	3.68864e-06	0.00276054	21.4147
	rs9522352	A	G	-0.078448	0.0173788	0.329568	6.36135e-06	0.00262636	20.371
	rs117273466	G	T	-0.170639	0.0368399	0.059133	3.6232e-06	0.00276495	21.449
	rs10416031	G	A	-0.0794591	0.0168564	0.653782	2.43036e-06	0.00286341	22.215
	rs1041447	T	C	0.0755324	0.0163735	0.581197	3.96751e-06	0.00274258	21.275
Gut bacterial pathway abundance (PWY.7209..superpathway.of.pyrimidine.ribonucleosides.degradation)	rs6587723	C	T	0.0993128	0.0211468	0.439362	2.64853e-06	0.00284221	22.05
	rs12487786	C	T	-0.102677	0.0230714	0.757846	8.57115e-06	0.00255305	19.8009
	rs836868	T	A	-0.0986201	0.0208141	0.60273	2.15693e-06	0.00289287	22.4441
	rs6805759	G	A	0.0946118	0.0200558	0.527657	2.38843e-06	0.00286771	22.2484
	rs10489050	A	G	-0.164383	0.0356172	0.0855044	3.92604e-06	0.00274517	21.2951
	rs4260641	G	A	-0.0893609	0.020056	0.591584	8.36688e-06	0.00255897	19.847
	rs11242123	T	A	-0.16115	0.0295398	0.128552	4.88754e-08	0.00383133	29.7532
	rs4645398	C	T	-0.109342	0.0244923	0.211335	8.03187e-06	0.00256902	19.9251
	rs6454985	C	T	-0.0889841	0.0197122	0.581833	6.35633e-06	0.00262655	20.3725
	rs617079	G	C	-0.188862	0.0406074	0.0630626	3.30449e-06	0.00278765	21.6255
	rs1474383	C	T	-0.0976871	0.0204012	0.637558	1.68188e-06	0.00295428	22.922
	rs6473162	T	A	0.0918696	0.0202865	0.396473	5.93759e-06	0.00264332	20.5029
	rs261555	A	G	-0.111062	0.0232431	0.768291	1.76822e-06	0.00294192	22.8258
	rs16916531	A	C	0.0996466	0.0216777	0.322099	4.29148e-06	0.00272325	21.1246
	rs11215429	C	T	0.22683	0.04752	0.0526883	1.81183e-06	0.0029359	22.779
	rs4783337	C	G	-0.220689	0.0439498	0.931307	5.12967e-07	0.00324794	25.2079
Gut bacterial pathway abundance (PWY.7211..superpathway.of.pyrimidine.deoxyribonucleotides.de.novo.biosynthesis)	rs12693170	A	C	-0.0876407	0.0190692	0.754084	4.30817e-06	0.00272229	21.1171
	rs4624725	A	G	0.101275	0.0216038	0.810342	2.76132e-06	0.00283192	21.97
	rs72835533	G	A	-0.0941348	0.021039	0.197483	7.66647e-06	0.00258046	20.0141
	rs9463229	T	C	0.0980088	0.0216752	0.184748	6.13418e-06	0.0026353	20.4406
	rs13203297	A	T	0.0790555	0.0174388	0.324735	5.80705e-06	0.00264879	20.5455
	rs62485312	A	G	0.134093	0.0281449	0.102164	1.89444e-06	0.00292489	22.6934
	rs327229	C	T	-0.128276	0.0287814	0.909395	8.3151e-06	0.0025605	19.8589
	rs73335828	A	G	0.168873	0.0359797	0.0554602	2.68492e-06	0.00283884	22.0238
	rs10886367	C	G	0.083789	0.016751	0.60289	5.67302e-07	0.00322301	25.0138
	rs11223389	T	C	0.0951344	0.0206508	0.217382	4.08902e-06	0.00273515	21.2172
	rs4074922	G	C	-0.108702	0.0238071	0.200294	4.97265e-06	0.00268697	20.8424
	rs7492664	T	G	-0.147612	0.0316442	0.0726264	3.0899e-06	0.0028042	21.7543
	rs6020972	T	C	-0.0794081	0.017581	0.495878	6.28117e-06	0.00262948	20.3953
	rs4600724	C	A	0.0723838	0.0163757	0.498246	9.86102e-06	0.0025186	19.5331
Gut bacterial pathway abundance (PWY.7219..adenosine.ribonucleotides.de.novo.biosynthesis)	rs7569681	C	T	-0.131782	0.0289189	0.086701	5.19005e-06	0.00267644	20.7605
	rs35057482	T	C	-0.137282	0.0294165	0.0887948	3.05869e-06	0.0028067	21.7738
	rs73142368	T	G	-0.0775477	0.0174198	0.328782	8.51982e-06	0.00255452	19.8124
	rs62338928	G	A	-0.087888	0.0174997	0.324931	5.10657e-07	0.00324906	25.2166
	rs1428949	T	C	-0.0779739	0.0166369	0.433176	2.77516e-06	0.00283069	21.9604
	rs34848869	G	C	-0.162287	0.0354614	0.0629004	4.72983e-06	0.0026993	20.9383
	rs7108080	A	G	-0.085927	0.0168713	0.508635	3.52268e-07	0.00334104	25.9329
	rs79149938	G	A	-0.154991	0.0342404	0.0653077	5.99528e-06	0.00264094	20.4844
	rs9582093	A	G	-0.0717885	0.0162011	0.473701	9.37638e-06	0.00253098	19.6294
	rs71430764	A	C	-0.203901	0.0423462	0.050561	1.47126e-06	0.00298733	23.1792
	rs4785220	C	T	0.0782036	0.0172315	0.680021	5.66824e-06	0.00265474	20.5918
	rs7221118	C	T	-0.0851742	0.0192565	0.229708	9.72752e-06	0.00252195	19.5591
	rs681147	A	T	-0.0949868	0.0214607	0.178339	9.5965e-06	0.00252528	19.585
Gut bacterial pathway abundance (PWY.7221..guanosine.ribonucleotides.de.novo.biosynthesis)	rs143920868	T	C	-0.151033	0.0310716	0.0872329	1.16914e-06	0.00304412	23.6212
	rs6427759	C	A	-0.136692	0.0289961	0.9086	2.42741e-06	0.00286371	22.2173
	rs1428949	T	C	-0.0770872	0.0166082	0.433176	3.4585e-06	0.00277642	21.5382
	rs11168050	A	G	0.141163	0.0302311	0.0793935	3.02014e-06	0.00280983	21.7981
	rs6903592	A	T	-0.0819131	0.0172573	0.318408	2.06896e-06	0.00290314	22.5241
	rs10817481	C	A	-0.0773225	0.0164176	0.516451	2.48045e-06	0.00285838	22.1758
	rs7108080	A	G	-0.0855444	0.0168421	0.508635	3.79039e-07	0.00332289	25.7915
	rs76346802	G	A	-0.128867	0.0280657	0.0931431	4.39846e-06	0.00271718	21.0774
	rs1920088	G	A	-0.111932	0.0247536	0.875328	6.1295e-06	0.00263549	20.442
	rs11058744	T	G	-0.153543	0.0321109	0.0707436	1.73868e-06	0.00294608	22.8582
	rs41359044	T	C	-0.161094	0.0362125	0.0527914	8.64399e-06	0.00255097	19.7847
	rs754639	A	G	0.0855546	0.0185649	0.33023	4.05786e-06	0.00273704	21.2318
	rs12457526	T	G	-0.0787255	0.0167447	0.382444	2.58214e-06	0.00284847	22.0987
	rs617024	T	C	-0.110423	0.0243578	0.134058	5.80527e-06	0.00264886	20.546
	rs5766546	A	G	-0.106	0.0232727	0.140928	5.24642e-06	0.00267378	20.7398
Gut bacterial pathway abundance (PWY.7234..inosine.5..phosphate.biosynthesis.III)	rs4374638	C	T	0.0775467	0.0173157	0.652742	7.52084e-06	0.00258518	20.0508
	rs35096174	A	C	-0.147662	0.031659	0.0801648	3.09918e-06	0.00280346	21.7485
	rs7796539	T	C	0.104855	0.0230006	0.152561	5.1452e-06	0.00267857	20.7771
	rs117005933	T	C	-0.169136	0.0347447	0.0599435	1.12753e-06	0.00305308	23.691
	rs9523744	C	A	0.0815931	0.017686	0.414535	3.96056e-06	0.00274302	21.2783
	rs11626206	T	C	0.078505	0.0173616	0.679116	6.13254e-06	0.00263537	20.4411
	rs112075774	A	G	-0.160161	0.0345293	0.0650248	3.5109e-06	0.00277271	21.5093
	rs928495	T	C	0.145157	0.0276882	0.0973021	1.58347e-07	0.00353933	27.4775
	rs79676117	C	A	-0.211348	0.0370389	0.0501897	1.15583e-08	0.00419014	32.5513
Gut bacterial pathway abundance (PWY.7237..myo...chiro..and.scillo.inositol.degradation)	rs1515603	A	G	0.14961	0.0324188	0.0680756	3.93273e-06	0.00274475	21.2919
	rs6448117	G	T	-0.188448	0.037445	0.0525441	4.83711e-07	0.00326248	25.3212
	rs1455275	T	C	0.121888	0.0264037	0.109073	3.9061e-06	0.00274643	21.3049
	rs4860463	G	A	-0.128433	0.0273357	0.88351	2.62271e-06	0.00284462	22.0688
	rs4647693	C	T	0.0858628	0.0194172	0.261683	9.77957e-06	0.00252064	19.5489
	rs3998109	A	G	0.0808375	0.0172506	0.349748	2.78514e-06	0.0028298	21.9535
	rs12678419	G	C	-0.108148	0.0224845	0.15879	1.51011e-06	0.00298089	23.1291
	rs7128538	A	G	0.0772024	0.0164376	0.469966	2.64408e-06	0.00284262	22.0532
	rs80233470	T	C	0.126112	0.0271438	0.114158	3.38306e-06	0.00278185	21.5805
	rs11226808	T	A	-0.0745484	0.0167505	0.580596	8.56669e-06	0.00255317	19.8019
	rs144261381	T	A	0.168605	0.0380641	0.0506988	9.44496e-06	0.00252919	19.6154
	rs9608542	C	T	0.163644	0.0370421	0.062468	9.97231e-06	0.00251585	19.5117
Gut bacterial pathway abundance (PWY.724..superpathway.of.L.lysine..L.threonine.and.L.methionine.biosynthesis.II)	rs6733157	T	C	-0.0793214	0.0164506	0.498335	1.42263e-06	0.00299563	23.2438
	rs337641	A	G	0.0889729	0.0184866	0.763879	1.48812e-06	0.00298451	23.1573
	rs72703328	T	G	0.107112	0.0238943	0.136402	7.36812e-06	0.00259022	20.09
	rs77200599	G	A	0.116807	0.0264263	0.102372	9.86522e-06	0.0025185	19.5323
	rs12114032	G	A	-0.0706482	0.0159492	0.550142	9.4417e-06	0.00252928	19.6161
	rs61889187	A	T	0.110995	0.0218243	0.155585	3.66053e-07	0.00333152	25.8588
	rs73218301	C	T	-0.0956164	0.0207613	0.191271	4.11438e-06	0.00273363	21.2053
	rs8179139	T	C	-0.105293	0.0231756	0.183388	5.53879e-06	0.00266043	20.636
	rs111686525	T	A	-0.190749	0.0407554	0.0537814	2.86412e-06	0.00282291	21.8998
	rs261316	T	C	-0.0743683	0.0162574	0.605971	4.77532e-06	0.00269694	20.9199
	rs2908645	G	A	-0.0724382	0.0162646	0.481448	8.43866e-06	0.00255687	19.8307
	rs17495513	T	G	-0.0934359	0.0210084	0.169129	8.68518e-06	0.0025498	19.7757
	rs4797270	C	T	0.0753597	0.0170083	0.511347	9.39039e-06	0.00253062	19.6265
	rs3815025	T	A	-0.0750086	0.0164197	0.566425	4.91929e-06	0.00268963	20.8631
Gut bacterial pathway abundance (PWY.7254..TCA.cycle.VII..acetate.producers.)	rs2457055	A	G	-0.12878	0.0256964	0.307426	5.3981e-07	0.00323531	25.1096
	rs2404677	C	T	-0.139313	0.0286852	0.785662	1.19409e-06	0.0030389	23.5806
	rs7530547	T	A	0.129693	0.0291453	0.212308	8.59202e-06	0.00255245	19.7963
	rs34467156	T	C	-0.216991	0.047385	0.0715044	4.66486e-06	0.0027027	20.9648
	rs2619296	C	A	-0.11477	0.0251641	0.596267	5.09461e-06	0.002681	20.796
	rs73871281	C	T	-0.189249	0.0415848	0.0901079	5.3412e-06	0.00266937	20.7055
	rs7460645	G	A	-0.104977	0.0235899	0.523436	8.58443e-06	0.00255267	19.798
	rs629769	G	A	0.143273	0.0307305	0.817266	3.12805e-06	0.00280117	21.7308
	rs58352802	A	T	-0.165393	0.0367647	0.116632	6.83735e-06	0.00260861	20.233
	rs73060070	A	C	-0.159535	0.0361038	0.12863	9.92561e-06	0.002517	19.5206
Gut bacterial pathway abundance (PWY.7315..dTDP.N.acetylthomosamine.biosynthesis)	rs9973645	C	G	-0.113614	0.0255079	0.384928	8.42541e-06	0.00255726	19.8337
	rs62385620	A	T	0.200528	0.0413791	0.116897	1.25904e-06	0.00302581	23.4787
	rs2342632	C	T	-0.114497	0.0252417	0.417053	5.73247e-06	0.00265197	20.5702
	rs7822956	G	A	0.159007	0.0328991	0.811849	1.34371e-06	0.00300973	23.3536
	rs4880567	C	T	-0.116117	0.0259754	0.372512	7.81192e-06	0.00257584	19.9782
	rs680199	C	T	0.135523	0.0272805	0.349842	6.77262e-07	0.00317916	24.6724
	rs12921798	A	G	0.241324	0.0537347	0.062169	7.08817e-06	0.00259975	20.1641
	rs11664919	A	G	0.121368	0.0267264	0.659927	5.59553e-06	0.00265792	20.6165
Gut bacterial pathway abundance (PWY.7323..superpathway.of.GDP.mannose.derived.O.antigen.building.blocks.biosynthesis)	rs75227442	C	G	-0.177173	0.038676	0.0527523	4.6286e-06	0.00270462	20.9797
	rs116649254	C	T	0.172504	0.0386282	0.0583891	7.97874e-06	0.00257065	19.9378
	rs13032797	T	C	-0.114245	0.0251489	0.121105	5.55228e-06	0.00265983	20.6313
	rs57799060	T	C	0.0815404	0.0173345	0.428927	2.55193e-06	0.00285137	22.1213
	rs28556854	A	T	-0.101993	0.0206154	0.192389	7.52026e-07	0.00315324	24.4707
	rs71507888	G	C	-0.0973187	0.0211562	0.211343	4.22478e-06	0.00272711	21.1546
	rs12436806	A	T	0.115932	0.0253848	0.120877	4.9481e-06	0.00268819	20.8519
	rs9949233	C	T	-0.0782696	0.0168931	0.422092	3.59992e-06	0.00276654	21.4613
	rs6122425	A	C	-0.0927808	0.0201023	0.224915	3.92256e-06	0.00274539	21.2968
Gut bacterial pathway abundance (PWY.7328..superpathway.of.UDP.glucose.derived.O.antigen.building.blocks.biosynthesis)	rs6531656	T	C	-0.104541	0.021694	0.816578	1.44375e-06	0.00299199	23.2155
	rs903246	C	T	-0.154369	0.0309024	0.0800443	5.8721e-07	0.00321447	24.9473
	rs432569	C	T	-0.105977	0.0212614	0.193202	6.21316e-07	0.0032005	24.8385
	rs74242229	A	C	-0.172329	0.0321982	0.0742717	8.69201e-08	0.00368826	28.638
	rs34532802	T	G	0.113802	0.0244733	0.141256	3.31866e-06	0.00278659	21.6173
	rs1873471	C	G	0.0866011	0.0178897	0.537477	1.29287e-06	0.00301926	23.4277
	rs4563069	A	G	0.133636	0.0268096	0.10924	6.20859e-07	0.00320068	24.8399
	rs206592	C	T	0.0927838	0.0192897	0.291056	1.50911e-06	0.00298105	23.1304
	rs45491295	A	G	0.116848	0.0240815	0.140941	1.22106e-06	0.00303338	23.5377
Gut bacterial pathway abundance (PWY.7371..1.4.dihydroxy.6.naphthoate.biosynthesis.II)	rs7522136	A	C	-0.142042	0.0267965	0.12581	1.15326e-07	0.00361803	28.0907
	rs2102767	A	G	0.088213	0.0192987	0.709047	4.85549e-06	0.00269284	20.8881
	rs2704370	T	G	0.169174	0.0378821	0.945046	7.97705e-06	0.0025707	19.9382
	rs74928855	A	G	-0.171641	0.0366794	0.0590329	2.8758e-06	0.0028219	21.892
	rs1175227	T	G	-0.100365	0.0216207	0.203723	3.44902e-06	0.0027771	21.5434
	rs7772044	A	G	-0.0790287	0.0172348	0.57181	4.53095e-06	0.00270987	21.0206
	rs10794566	A	G	-0.095978	0.0217079	0.789814	9.80865e-06	0.00251991	19.5433
	rs221017	C	G	-0.126929	0.027489	0.121301	3.88446e-06	0.0027478	21.3155
	rs9623672	G	C	-0.104503	0.0218298	0.196096	1.69142e-06	0.00295288	22.9112
Gut bacterial pathway abundance (PWY.7392..taxadiene.biosynthesis..engineered.)	rs12620133	A	C	0.176894	0.0360173	0.203167	9.04508e-07	0.00310757	24.1151
	rs17367434	T	A	0.168407	0.0379598	0.165094	9.1455e-06	0.00253711	19.677
	rs17437978	A	G	0.218078	0.0464559	0.106237	2.6752e-06	0.00283974	22.0308
	rs55779704	T	C	-0.14775	0.0333786	0.238625	9.57799e-06	0.00252576	19.5887
	rs78158506	T	C	-0.284961	0.0634364	0.0552142	7.05349e-06	0.00260096	20.1735
	rs12933705	T	C	-0.239934	0.0525695	0.0939864	5.01558e-06	0.00268485	20.8259
	rs4334283	G	A	-0.128284	0.0287584	0.462884	8.16695e-06	0.00256492	19.8932
	rs2423253	A	G	0.194926	0.0423964	0.133066	4.2719e-06	0.00272437	21.1333
	rs3827207	A	G	-0.15646	0.0328339	0.731967	1.88657e-06	0.00292592	22.7014
	rs5759126	G	A	-0.131514	0.0289209	0.535373	5.43165e-06	0.00266524	20.6734
Gut bacterial pathway abundance (PWY.7400..L.arginine.biosynthesis.IV..archaebacteria.)	rs6603965	T	C	-0.0786778	0.0171333	0.643205	4.38819e-06	0.00271776	21.0819
	rs72974159	T	C	0.0996458	0.0218469	0.177263	5.08891e-06	0.00268128	20.7982
	rs67639354	T	G	-0.0891229	0.02013	0.25292	9.53943e-06	0.00252675	19.5964
	rs12658046	C	T	-0.0812905	0.0172559	0.340781	2.46659e-06	0.00285976	22.1866
	rs2910964	A	G	0.0750064	0.0164125	0.392802	4.87515e-06	0.00269185	20.8803
	rs11747315	A	G	0.0940498	0.0181342	0.274188	2.14504e-07	0.00346402	26.8908
	rs35569027	A	G	0.0892195	0.0165028	0.451022	6.43363e-08	0.00376301	29.2206
	rs12254238	G	A	-0.104066	0.0219845	0.161674	2.20561e-06	0.00288736	22.4013
	rs9300469	A	G	-0.0763628	0.0169303	0.44351	6.47021e-06	0.00262218	20.3385
	rs12932449	G	A	0.176738	0.039081	0.0515282	6.11579e-06	0.00263604	20.4463
Gut bacterial pathway abundance (PWY.7446..sulfoglycolysis)	rs11691985	T	A	-0.294206	0.0578183	0.0994064	3.60997e-07	0.00333497	25.8857
	rs1919443	G	A	-0.281398	0.0608104	0.0861027	3.70182e-06	0.00275966	21.4078
	rs35490354	T	C	-0.217557	0.042523	0.206551	3.11701e-07	0.00337136	26.1691
	rs7783534	C	G	-0.197772	0.0382732	0.710052	2.37404e-07	0.00343887	26.6949
	rs4236575	C	T	0.184543	0.0417051	0.779456	9.64656e-06	0.002524	19.5751
	rs61445572	C	A	-0.304012	0.0660709	0.0788306	4.19872e-06	0.00272863	21.1664
	rs4937552	C	G	-0.172564	0.0346642	0.390939	6.41961e-07	0.0031924	24.7755
	rs12370008	T	C	-0.186497	0.0385403	0.267372	1.30489e-06	0.00301697	23.4099
	rs12810337	G	A	-0.3032	0.0679819	0.0786292	8.19529e-06	0.00256407	19.8866
	rs73154176	G	A	0.272074	0.060464	0.124924	6.80306e-06	0.00260985	20.2426
Gut bacterial pathway abundance (PWY.7456..mannan.degradation)	rs75364946	A	T	-0.170618	0.0380275	0.0549186	7.23346e-06	0.00259476	20.1253
	rs10484380	A	G	-0.134172	0.0276723	0.10357	1.2434e-06	0.0030289	23.5028
	rs2529194	T	C	0.119914	0.0260095	0.130508	4.01894e-06	0.00273941	21.2503
	rs62568199	G	T	0.160038	0.0327229	0.0768724	1.00476e-06	0.00308158	23.9128
	rs113296815	A	G	0.207512	0.0407773	0.0707202	3.60113e-07	0.00333558	25.8904
	rs7987291	G	A	0.123872	0.0276111	0.188888	7.2467e-06	0.00259431	20.1218
	rs7196834	T	C	-0.0993086	0.0223151	0.350235	8.57579e-06	0.00255291	19.7999
Gut bacterial pathway abundance (PWY.841..superpathway.of.purine.nucleotides.de.novo.biosynthesis.I)	rs12753986	T	C	-0.144732	0.0325718	0.0739675	8.85187e-06	0.00254513	19.7393
	rs11588127	A	G	-0.109939	0.0230214	0.154512	1.79236e-06	0.00293857	22.7998
	rs4954528	A	T	-0.127826	0.0289295	0.914912	9.93646e-06	0.00251673	19.5186
	rs60748324	T	C	0.149181	0.0312164	0.0730989	1.7623e-06	0.00294275	22.8323
	rs1584586	A	G	0.0920891	0.0166959	0.346666	3.47413e-08	0.00391622	30.415
	rs35842518	A	G	0.153256	0.0337637	0.0596521	5.65014e-06	0.00265553	20.5979
	rs13162740	A	G	0.109993	0.0241692	0.126842	5.33977e-06	0.00266944	20.706
	rs17644950	G	C	-0.115465	0.0257536	0.137048	7.34381e-06	0.00259104	20.0963
	rs35698389	G	A	0.112728	0.0243454	0.12754	3.65006e-06	0.00276313	21.4348
	rs57187632	A	C	-0.158755	0.0338797	0.0603515	2.78799e-06	0.00282955	21.9515
	rs878453	C	T	0.0752095	0.0169436	0.373889	9.04537e-06	0.00253981	19.698
Gut bacterial pathway abundance (PWY_ARG.POLYAMINE.SYN..superpathway.of.arginine.and.polyamine.biosynthesis)	rs112683661	A	G	-0.129237	0.0265462	0.125286	1.12525e-06	0.00305358	23.6949
	rs4841463	G	T	-0.164027	0.0301572	0.0958184	5.35625e-08	0.00380857	29.5757
	rs1907895	A	G	-0.0914668	0.0180325	0.37156	3.92956e-07	0.00331395	25.722
	rs11596863	A	G	-0.150086	0.0324162	0.0800031	3.65752e-06	0.00276263	21.4309
	rs7117995	A	C	-0.0834466	0.0176362	0.555523	2.22798e-06	0.00288487	22.3819
	rs10845128	T	C	-0.111202	0.0244437	0.825109	5.38222e-06	0.00266749	20.6909
	rs73162129	A	C	-0.149823	0.0327426	0.0841576	4.7443e-06	0.00269854	20.9324
	rs4943736	G	C	0.0810859	0.0180256	0.550375	6.84749e-06	0.00260824	20.2301
Gut bacterial pathway abundance (PWY_GLYCOLYSIS.E.D..superpathway.of.glycolysis.and.Entner.Doudoroff)	rs73001914	G	A	-0.099592	0.0217077	0.182659	4.47804e-06	0.00271277	21.0431
	rs7861671	C	G	-0.0956664	0.0215059	0.824424	8.65192e-06	0.00255074	19.783
	rs56355152	G	A	0.0855056	0.0184332	0.282307	3.50668e-06	0.00277301	21.5116
	rs7305791	T	A	-0.086344	0.0185708	0.267398	3.32832e-06	0.00278588	21.6117
	rs61641915	G	A	0.0857279	0.0186268	0.265486	4.17667e-06	0.00272993	21.1765
	rs17122325	T	G	0.0906787	0.0183615	0.283931	7.87156e-07	0.00314195	24.3827
	rs7228238	T	C	-0.0898501	0.016609	0.415585	6.31244e-08	0.00376774	29.2575
	rs2423617	G	A	-0.0767759	0.016646	0.416906	3.98299e-06	0.00274162	21.2675
Gut bacterial pathway abundance (PWY_GLYCOLYSIS..glycolysis.I..from.glucose.6.phosphate.)	rs548331	A	T	0.0893695	0.019563	0.776195	4.91691e-06	0.00268975	20.864
	rs9659982	G	A	-0.126431	0.0281826	0.0955102	7.25232e-06	0.00259412	20.1203
	rs60761380	G	A	-0.115163	0.0251184	0.11681	4.54403e-06	0.00270917	21.015
	rs76027112	G	A	-0.12899	0.0270416	0.119239	1.84166e-06	0.00293187	22.7476
	rs79214669	T	G	-0.165555	0.0369057	0.0515445	7.2614e-06	0.00259381	20.1179
	rs72639725	C	T	-0.127613	0.0254577	0.117943	5.36627e-07	0.00323677	25.121
	rs10499452	G	A	-0.154288	0.0342147	0.0598447	6.50082e-06	0.00262102	20.3295
	rs62560771	A	T	0.086881	0.0191971	0.273987	6.01856e-06	0.00263999	20.477
	rs10761652	A	G	0.0842213	0.0187175	0.74949	6.80814e-06	0.00260966	20.2412
	rs9512593	G	A	0.0822548	0.0182347	0.299083	6.45542e-06	0.00262275	20.3429
	rs2025478	G	T	-0.0996834	0.0225138	0.153308	9.52582e-06	0.0025271	19.5992
	rs7323649	T	G	0.0960386	0.021546	0.167757	8.29708e-06	0.00256103	19.863
	rs1394890	T	C	-0.182706	0.0393463	0.946721	3.4252e-06	0.0027788	21.5567
	rs1398954	A	G	0.105322	0.0225501	0.839316	3.00353e-06	0.00281119	21.8087
	rs12626113	T	C	0.0910727	0.0196979	0.246035	3.77377e-06	0.00275492	21.3709
Gut bacterial pathway abundance (PWY_GLYOXYLATE.BYPASS..glyoxylate.cycle)	rs938914	C	T	-0.0944631	0.0213343	0.441336	9.52224e-06	0.00252719	19.5999
	rs62385620	A	T	0.161437	0.03486	0.113762	3.6387e-06	0.0027639	21.4408
	rs245907	A	G	-0.0983522	0.0210104	0.475389	2.85327e-06	0.00282384	21.9071
	rs3801158	C	G	-0.125045	0.0269673	0.802068	3.5368e-06	0.0027709	21.4952
	rs10866960	C	T	-0.1047	0.0233281	0.716727	7.18463e-06	0.00259643	20.1382
	rs7913326	C	T	0.123808	0.0263067	0.197293	2.52199e-06	0.00285428	22.144
	rs78848972	G	A	0.140326	0.029612	0.149857	2.14983e-06	0.00289368	22.4505
	rs78069526	A	G	-0.144569	0.0319216	0.126714	5.92953e-06	0.00264365	20.5055
	rs11627712	A	G	0.108539	0.0240302	0.253168	6.27883e-06	0.00262957	20.396
	rs12921798	A	G	0.211209	0.0457533	0.0598904	3.90706e-06	0.00274637	21.3044
Gut bacterial pathway abundance (PWY_HEME.BIOSYNTHESIS.II..heme.biosynthesis.I..aerobic.)	rs11678288	A	T	-0.085742	0.0191698	0.606247	7.72181e-06	0.0025787	20.0004
	rs2128405	C	A	0.198151	0.0432315	0.0500915	4.57292e-06	0.0027076	21.0029
	rs1395789	G	C	0.115492	0.0216315	0.723195	9.34133e-08	0.00367036	28.4985
	rs1496548	T	C	-0.0894676	0.0187506	0.549	1.82903e-06	0.00293357	22.7609
	rs2054065	C	T	0.084338	0.0189019	0.554871	8.12413e-06	0.00256621	19.9033
	rs11788169	G	T	0.187961	0.0404357	0.0575425	3.34556e-06	0.0027846	21.6018
	rs10836973	A	C	-0.127111	0.0281251	0.127794	6.19885e-06	0.00263272	20.4205
	rs2373545	C	G	-0.145595	0.0323979	0.104418	6.99131e-06	0.00260313	20.1904
	rs55950535	T	C	-0.161429	0.0359358	0.0739645	7.05068e-06	0.00260105	20.1742
	rs111974902	T	C	0.145393	0.0313641	0.101329	3.55827e-06	0.00276941	21.4836
	rs16966731	C	T	0.08983	0.0201382	0.328583	8.17025e-06	0.00256482	19.8925
	rs6043422	A	G	0.0848707	0.0189889	0.513648	7.84039e-06	0.00257495	19.9712
	rs2427354	C	T	0.098874	0.0211457	0.707789	2.9275e-06	0.00281751	21.8578
Gut bacterial pathway abundance (PWY_NAD.BIOSYNTHESIS.II..NAD.salvage.pathway.II)	rs9817097	G	C	0.172688	0.037962	0.111594	5.3912e-06	0.00266708	20.6877
	rs2342646	A	G	0.111203	0.0248464	0.680086	7.61851e-06	0.00258201	20.0261
	rs12533114	G	A	0.111225	0.0245945	0.371541	6.11534e-06	0.00263606	20.4465
	rs245907	A	G	-0.10733	0.0231189	0.471259	3.44147e-06	0.00277764	21.5476
	rs2819206	T	C	0.110186	0.024021	0.604069	4.49511e-06	0.00271183	21.0358
	rs55811317	T	C	0.116996	0.0258969	0.297823	6.24962e-06	0.00263072	20.4049
	rs1793041	T	C	0.105175	0.0236014	0.38314	8.33831e-06	0.00255982	19.8536
	rs11219874	C	T	-0.17099	0.0376582	0.101727	5.61009e-06	0.00265728	20.6115
	rs9603946	T	C	0.1547	0.0340081	0.148854	5.39241e-06	0.00266702	20.6872
	rs11629188	G	C	-0.154934	0.0316149	0.18	9.55144e-07	0.0030941	24.0103
	rs7194361	T	C	-0.164574	0.0328522	0.202604	5.45602e-07	0.00323267	25.089
	rs16967152	C	T	0.130239	0.0273366	0.224629	1.8953e-06	0.00292478	22.6925
	rs11664244	A	G	0.160054	0.0350864	0.870587	5.07389e-06	0.00268201	20.8038
	rs34588554	A	G	-0.172734	0.0373969	0.101972	3.85717e-06	0.00274953	21.329
Gut bacterial pathway abundance (PWY_REDCITCYC..TCA.cycle.VIII..helicobacter.)	rs10159356	G	A	-0.140708	0.024349	0.307959	7.52353e-09	0.00429711	33.3859
	rs61545203	C	A	-0.167342	0.0360257	0.106004	3.39947e-06	0.00278066	21.5712
	rs12035973	A	G	0.137461	0.029716	0.171607	3.73092e-06	0.00275773	21.3928
	rs2420153	T	A	0.205908	0.0439944	0.923444	2.86416e-06	0.0028229	21.8998
	rs62303695	C	A	-0.153066	0.0343611	0.118713	8.40352e-06	0.0025579	19.8387
	rs3923652	C	A	-0.173724	0.0362716	0.104567	1.67174e-06	0.00295577	22.9336
	rs10813349	T	C	-0.105645	0.0237828	0.413631	8.90878e-06	0.00254355	19.7271
	rs7111149	G	A	-0.0989675	0.0222627	0.567282	8.77147e-06	0.00254737	19.7568
	rs12371717	T	C	0.106466	0.0239541	0.337762	8.806e-06	0.0025464	19.7493
	rs8057488	T	C	0.244418	0.0501257	0.0512434	1.08204e-06	0.00306326	23.7702
	rs9965721	C	A	-0.116121	0.025158	0.582177	3.91821e-06	0.00274566	21.2989
Gut bacterial pathway abundance (PWY_TCA.GLYOX.BYPASS..superpathway.of.glyoxylate.bypass.and.TCA)	rs73952138	A	C	0.18117	0.0408204	0.0902387	9.07029e-06	0.00253914	19.6928
	rs10189685	A	G	-0.110199	0.024874	0.316834	9.41037e-06	0.00253009	19.6225
	rs6809947	G	A	0.112391	0.0254192	0.409104	9.80213e-06	0.00252007	19.5445
	rs7775419	T	C	-0.204563	0.0461964	0.0668613	9.50596e-06	0.00252761	19.6031
	rs117650960	C	T	-0.240704	0.0534886	0.0585564	6.79219e-06	0.00261024	20.2457
	rs7798574	C	T	0.181742	0.0360849	0.886375	4.74054e-07	0.00326748	25.3601
	rs72814612	C	A	0.185814	0.0398171	0.105935	3.06092e-06	0.00280652	21.7724
	rs6502722	A	G	-0.146169	0.0329833	0.149997	9.35274e-06	0.0025316	19.6342
	rs2739436	G	A	-0.171328	0.0375436	0.164125	5.03237e-06	0.00268403	20.8195
Gut bacterial pathway abundance (PYRIDNUCSAL.PWY..NAD.salvage.pathway.I)	rs62149083	C	T	-0.121535	0.0247565	0.178452	9.14458e-07	0.00310487	24.0941
	rs12635648	T	C	-0.168004	0.0373439	0.0669666	6.83247e-06	0.00260878	20.2343
	rs6931936	G	A	0.118448	0.025762	0.222468	4.27057e-06	0.00272445	21.1339
	rs7864936	A	G	-0.105984	0.0219135	0.64806	1.32174e-06	0.0030138	23.3853
	rs577575	A	G	0.161957	0.0329632	0.0956027	8.95688e-07	0.00311	24.134
	rs7971953	C	G	-0.11292	0.0231773	0.219371	1.10463e-06	0.00305815	23.7304
	rs35387980	T	C	-0.139656	0.0315732	0.108644	9.72336e-06	0.00252206	19.56
	rs72710486	T	C	-0.196931	0.044061	0.0593394	7.83998e-06	0.00257496	19.9713
	rs8057488	T	C	0.18947	0.0421987	0.0525851	7.12439e-06	0.0025985	20.1543
	rs6503214	G	A	-0.119644	0.0267533	0.848351	7.74454e-06	0.00257797	19.9948
	rs34438166	G	C	0.156423	0.0340843	0.0996485	4.4476e-06	0.00271445	21.0561
	rs62085413	T	C	-0.141638	0.0319411	0.0984565	9.23533e-06	0.00253471	19.6583
	rs715902	A	G	0.122482	0.0273278	0.144889	7.39629e-06	0.00258929	20.0827
	rs79016563	A	G	0.204652	0.045259	0.050432	6.13194e-06	0.00263539	20.4413
[truncated: 2,049 more rows]

## Sheet: Table S5
Table S5. Characteristics of 233 circulating metabolites genetic instrumental variables at the genome-wide significance level
Traits	SNP	EA	OA	Beta	SE	EAF	P-value	R2	F-statistic
Free cholesterol to total lipids ratio in very small VLDL	rs12239737	A	T	0.0359417	0.0043077	0.3177	7.207e-17	0.00057863	69.6142
	rs547866	T	C	0.0223831	0.00397596	0.3663	1.806e-08	0.000263506	31.6921
	rs4970836	A	G	0.0468042	0.00461585	0.7727	3.675e-24	0.000854364	102.816
	rs61802301	C	T	0.0316122	0.00418561	0.5941	4.267e-14	0.000474168	57.0405
	rs56369151	A	T	0.0294713	0.00442785	0.2603	2.816e-11	0.000368299	44.3002
	rs1713222	G	A	0.0354121	0.00546681	0.8515	9.316e-11	0.000348844	41.9593
	rs4665972	C	T	0.0402426	0.00401953	0.6158	1.353e-23	0.000832927	100.234
	rs6717858	C	T	0.0250481	0.0039586	0.3889	2.491e-10	0.000332867	40.0369
	rs11946481	T	C	0.0266805	0.00392512	0.3955	1.066e-11	0.000384115	46.2034
	rs7731626	A	G	0.0243497	0.00425081	0.3444	1.015e-08	0.000272818	32.8123
	rs3130556	T	C	0.0277796	0.00429766	0.2938	1.02e-10	0.000347363	41.7811
	rs10455872	G	A	0.116918	0.00817917	0.0703	2.364e-46	0.00169651	204.333
	rs13226650	G	A	0.0385052	0.00495669	0.1862	7.954e-15	0.00050163	60.3457
	rs115849089	A	G	0.090548	0.00605409	0.1183	1.413e-50	0.00185695	223.693
	rs28601761	G	C	0.0319113	0.00406151	0.4102	3.934e-15	0.000513143	61.7315
	rs635634	C	T	-0.0270405	0.00490137	0.8126	3.45e-08	0.000253065	30.436
	rs2697920	C	T	-0.0294669	0.0040842	0.6149	5.399e-13	0.000432728	52.0532
	rs174574	C	A	0.083444	0.004016	0.6434	6.86e-96	0.00357762	431.713
	rs964184	C	G	0.11848	0.0054217	0.8514	7.29e-106	0.0039559	477.542
	rs144018203	C	G	-0.181127	0.0241802	0.0111	6.85e-14	0.000466435	56.1099
	rs7112577	G	C	0.0751786	0.0100979	0.0476	9.698e-14	0.000460756	55.4264
	rs10774625	G	A	0.0289126	0.00397627	0.5334	3.561e-13	0.000439521	52.8708
	rs17090719	C	T	-0.0311601	0.00442663	0.2796	1.933e-12	0.000411927	49.5501
	rs261291	C	T	0.0481488	0.00400363	0.3686	2.585e-33	0.0012014	144.629
	rs183130	T	C	0.0732412	0.00413585	0.3163	3.582e-70	0.00260135	313.599
	rs6499163	T	G	0.0307007	0.00496804	0.1905	6.425e-10	0.000317494	38.1873
	rs34562254	A	G	-0.0455682	0.00626487	0.1284	3.5e-13	0.000439801	52.9045
	rs72836561	T	C	-0.0994793	0.0118501	0.0326	4.665e-17	0.000585757	70.4721
	rs116843064	A	G	0.118342	0.0147996	0.0213	1.282e-15	0.000531493	63.9402
	rs58542926	T	C	0.0452155	0.00741229	0.0719	1.06e-09	0.000309373	37.2102
	rs7412	T	C	-0.160219	0.00770948	0.0756	6.28e-96	0.00357907	431.889
	rs2412974	T	C	0.0291483	0.00398446	0.3741	2.564e-13	0.00044488	53.5157
Total lipids in very small VLDL	rs6699113	T	C	0.0274716	0.00402222	0.5307	8.494e-12	0.000387806	46.6475
	rs79598313	T	C	0.103464	0.0128068	0.03	6.541e-16	0.000542507	65.2659
	rs11591147	T	G	-0.359065	0.0145502	0.0292	1.86e-134	0.00503921	608.978
	rs693668	A	G	0.0451228	0.0040777	0.6276	1.839e-28	0.00101734	122.449
	rs3737810	G	C	0.0722782	0.00951632	0.0483	3.074e-14	0.000479529	57.6858
	rs7534572	G	C	0.0619063	0.00437852	0.6699	2.195e-45	0.00165974	199.898
	rs646776	T	C	0.101992	0.00468448	0.777	4.24e-105	0.00392689	474.027
	rs484084	C	T	0.0277453	0.00394754	0.5472	2.088e-12	0.000410671	49.399
	rs35135293	T	C	-0.0257422	0.00398464	0.5373	1.045e-10	0.000346983	41.7354
	rs1318006	G	A	0.0289537	0.00394942	0.4458	2.282e-13	0.00044678	53.7444
	rs1041968	A	G	0.0923453	0.00396584	0.4681	6.27e-120	0.00448902	542.19
	rs4665972	C	T	-0.0462409	0.00419238	0.6157	2.747e-28	0.00101074	121.653
	rs77105521	T	C	0.0309533	0.00521597	0.1785	2.951e-09	0.000292795	35.2157
	rs56132765	A	G	-0.0924035	0.00812365	0.0694	5.593e-30	0.00107487	129.38
	rs147033490	C	G	-0.0483718	0.00774751	0.077	4.278e-10	0.000324091	38.981
	rs13076933	G	T	-0.0274299	0.0047054	0.2562	5.561e-09	0.00028254	33.9819
	rs13067940	C	G	-0.0424837	0.00691401	0.0911	8.017e-10	0.000313903	37.7553
	rs687339	T	C	0.0384619	0.00483439	0.7916	1.779e-15	0.000526133	63.295
	rs2292621	T	C	0.0365124	0.0058177	0.1314	3.472e-10	0.000327478	39.3885
	rs59950280	A	G	0.024625	0.00443784	0.3162	2.875e-08	0.000256004	30.7895
	rs1117816	C	A	0.0372034	0.00497716	0.2386	7.73e-14	0.000464461	55.8723
	rs143424675	T	C	0.0976272	0.0161246	0.0216	1.408e-09	0.000304774	36.6569
	rs185567543	T	A	0.158636	0.0250768	0.013	2.516e-10	0.000332707	40.0176
	rs442177	T	G	0.0245015	0.00391195	0.5652	3.771e-10	0.000326139	39.2275
	rs28497720	T	C	-0.0254032	0.00464795	0.2489	4.617e-08	0.000248367	29.8709
	rs9686661	T	C	0.029703	0.00509903	0.1818	5.704e-09	0.00028213	33.9326
	rs7707394	A	G	0.0393784	0.00402044	0.377	1.188e-22	0.000797206	95.9317
	rs12916	C	T	0.0592265	0.00393223	0.4304	2.887e-51	0.00188315	226.855
	rs6874202	C	T	0.0457438	0.00406101	0.6443	1.973e-29	0.00105411	126.879
	rs7741879	T	G	-0.0253541	0.00407759	0.4736	5.038e-10	0.000321438	38.6618
	rs2844507	C	T	0.0278128	0.00460481	0.7592	1.542e-09	0.000303307	36.4804
	rs28895061	T	C	0.0498057	0.00532305	0.1742	8.233e-21	0.00072756	87.5448
	rs9496567	A	G	-0.0280212	0.00489106	0.2308	1.01e-08	0.000272895	32.8216
	rs2982521	T	A	-0.024512	0.00426829	0.6057	9.311e-09	0.000274207	32.9794
	rs146203232	T	C	0.0767834	0.00783133	0.0725	1.075e-22	0.000798848	96.1294
	rs10229964	G	A	-0.0297312	0.00399566	0.4241	1e-13	0.000460249	55.3654
	rs10252234	T	C	0.0277231	0.00462253	0.2415	2.005e-09	0.000299048	35.968
	rs73066485	G	T	0.0437088	0.00482281	0.2088	1.27e-19	0.000682634	82.1352
	rs41279633	T	G	0.046372	0.0053345	0.1703	3.535e-18	0.000628056	75.5643
	rs799157	C	T	-0.0743808	0.0115112	0.9607	1.036e-10	0.00034712	41.7518
	rs13702	C	T	-0.0570577	0.00451216	0.279	1.188e-36	0.00132809	159.901
	rs112928559	T	C	0.079352	0.0120854	0.0402	5.171e-11	0.000358413	43.1107
	rs10283206	T	C	0.0307247	0.00492441	0.216	4.396e-10	0.000323649	38.9278
	rs4876611	G	A	0.0342777	0.00437156	0.7124	4.467e-15	0.000511064	61.4813
	rs2954021	G	A	-0.0706454	0.00404521	0.5109	2.696e-68	0.00253007	304.984
	rs13300853	T	C	0.0261542	0.00409563	0.4037	1.704e-10	0.000339033	40.7788
	rs2740488	C	A	-0.0246606	0.00452084	0.253	4.901e-08	0.000247405	29.7551
	rs635634	C	T	-0.0674867	0.00498745	0.813	1.022e-41	0.00152043	183.093
	rs12359135	C	T	-0.0291499	0.00404139	0.5326	5.479e-13	0.000432487	52.0243
	rs11601507	A	C	0.0435966	0.0072912	0.0885	2.24e-09	0.000297252	35.752
	rs10832963	G	T	0.0302176	0.00431221	0.6883	2.427e-12	0.000408217	49.1036
	rs174574	C	A	0.0604496	0.00408284	0.6427	1.344e-49	0.00181978	219.207
	rs964184	C	G	-0.123156	0.00563763	0.85	8.6e-106	0.00395318	477.213
	rs141469619	G	A	0.162822	0.0240657	0.0109	1.326e-11	0.000380551	45.7745
	rs4307732	A	G	0.0426169	0.00582764	0.142	2.615e-13	0.000444562	53.4775
	rs540730	C	T	0.0279626	0.0046	0.7601	1.211e-09	0.000307223	36.9515
	rs2464190	C	T	0.0323941	0.00394613	0.4412	2.229e-16	0.000560135	67.3878
	rs11571787	G	T	-0.0339644	0.00478457	0.2283	1.259e-12	0.000418918	50.3914
	rs6602912	G	T	0.0278738	0.00451524	0.2873	6.689e-10	0.00031684	38.1086
	rs7160525	A	G	0.031087	0.00543867	0.1537	1.091e-08	0.000271644	32.6711
	rs17090719	C	T	-0.0260177	0.00442294	0.2795	4.043e-09	0.000287699	34.6026
	rs139974673	C	T	0.134896	0.0143362	0.0263	4.987e-21	0.000735797	88.5366
	rs2292711	T	C	0.0265781	0.00453366	0.7442	4.562e-09	0.000285742	34.3671
	rs261326	G	A	0.0239535	0.00394022	0.4845	1.208e-09	0.000307264	36.9565
	rs10468017	T	C	0.129787	0.00426525	0.2974	1e-200	0.00764165	925.9
	rs633695	G	A	0.101872	0.00426291	0.3078	3.26e-126	0.00472705	571.076
	rs261337	C	T	0.0550474	0.00717481	0.1437	1.689e-14	0.000489314	58.8634
	rs3764261	A	C	-0.0922258	0.00431253	0.3147	1.82e-101	0.00378912	457.333
	rs2287997	A	G	0.041986	0.0048906	0.2101	9.08e-18	0.000612585	73.7017
	rs75679663	A	C	-0.113029	0.016885	0.0257	2.171e-11	0.000372533	44.8097
	rs1801689	C	A	0.0925985	0.0139037	0.029	2.739e-11	0.000368751	44.3546
	rs77542162	G	A	0.139612	0.016917	0.0214	1.548e-16	0.000566105	68.1065
	rs4789227	T	C	0.0235959	0.00413086	0.6612	1.116e-08	0.000271284	32.6277
	rs73015024	T	G	-0.161169	0.00639459	0.1154	3.63e-140	0.00525527	635.226
	rs2569550	C	T	0.0407139	0.00396479	0.5993	9.734e-25	0.000876217	105.448
	rs3745681	G	A	0.024755	0.00394191	0.4245	3.387e-10	0.000327882	39.4371
	rs58542926	T	C	-0.128987	0.00775146	0.0718	3.557e-62	0.00229758	276.895
	rs28807203	C	A	-0.0692243	0.00871828	0.0565	2.02e-15	0.000524053	63.0446
	rs147711004	A	G	0.0959499	0.0109183	0.0408	1.523e-18	0.000641869	77.2273
	rs7412	T	C	-0.314832	0.00786836	0.0752	1e-200	0.0131399	1600.97
	rs1081105	C	A	0.174736	0.0132602	0.0259	1.183e-39	0.00144207	173.643
	rs2618568	A	C	-0.0314636	0.0041505	0.6035	3.438e-14	0.0004777	57.4656
	rs117113213	A	G	0.136379	0.0114312	0.0456	8.222e-33	0.00118233	142.331
	rs6124296	T	C	0.0248699	0.00433577	0.3053	9.695e-09	0.000273555	32.901
Concentration of very small VLDL particles	rs6699113	T	C	0.0274911	0.00402603	0.5307	8.59e-12	0.000387623	46.6255
	rs807055	C	T	0.0224863	0.00402218	0.5894	2.263e-08	0.000259866	31.2541
	rs79598313	T	C	0.106211	0.0128079	0.03	1.107e-16	0.000571593	68.767
	rs11591147	T	G	-0.343467	0.0145508	0.0292	3.45e-123	0.0046125	557.172
	rs693668	A	G	0.0428211	0.00408129	0.6275	9.396e-26	0.000914684	110.081
	rs3737810	G	C	0.0717075	0.00952319	0.0484	5.083e-14	0.000471311	56.6966
	rs7534572	G	C	0.0645088	0.00437916	0.6699	4.084e-49	0.00180144	216.995
	rs646776	T	C	0.0986849	0.00468903	0.777	2.49e-98	0.00367017	442.923
	rs484084	C	T	0.0273176	0.00395104	0.5472	4.711e-12	0.000397408	47.8029
	rs35135293	T	C	-0.0259391	0.00398831	0.5373	7.833e-11	0.000351662	42.2983
	rs1318006	G	A	0.0321966	0.00395291	0.4458	3.792e-16	0.000551433	66.3404
	rs1041968	A	G	0.0934362	0.00396961	0.4681	1.67e-122	0.00458654	554.022
	rs4665972	C	T	-0.0523117	0.0041962	0.6157	1.138e-35	0.00129084	155.41
	rs3923912	C	A	-0.0909957	0.00817756	0.0703	9.219e-29	0.00102871	123.819
	rs147033490	C	G	-0.0472871	0.00775367	0.077	1.07e-09	0.000309231	37.1932
	rs78058190	A	G	0.05741	0.00988962	0.0675	6.434e-09	0.000280183	33.6983
	rs13076933	G	T	-0.026092	0.00471052	0.2561	3.04e-08	0.000255103	30.6811
	rs13067940	C	G	-0.0416035	0.00692044	0.0911	1.836e-09	0.000300476	36.1398
	rs687339	T	C	0.0402488	0.00483904	0.7916	8.983e-17	0.000575022	69.1798
	rs10513685	A	G	0.0369977	0.00580643	0.1321	1.868e-10	0.000337546	40.5999
	rs59950280	A	G	0.0253241	0.00444279	0.3161	1.198e-08	0.000270139	32.49
	rs1117816	C	A	0.0371208	0.00497756	0.2386	8.809e-14	0.000462326	55.6153
	rs143424675	T	C	0.096182	0.0161249	0.0216	2.449e-09	0.000295811	35.5786
	rs185567543	T	A	0.16046	0.0250698	0.013	1.548e-10	0.000340591	40.9662
	rs442177	T	G	0.0271235	0.00391555	0.5652	4.295e-12	0.000398913	47.9841
	rs9687846	A	G	0.0317593	0.00512699	0.1814	5.846e-10	0.000319025	38.3715
	rs7707394	A	G	0.0393778	0.00409822	0.3783	7.361e-22	0.00076723	92.3218
	rs12916	C	T	0.0577636	0.0039358	0.4304	9.123e-49	0.00178819	215.395
	rs6874202	C	T	0.0466857	0.00406467	0.6443	1.556e-30	0.00109594	131.92
	rs7741879	T	G	-0.0246662	0.00408154	0.4736	1.509e-09	0.00030365	36.5216
	rs2523675	A	G	0.0265112	0.00426004	0.3409	4.87e-10	0.000321988	38.7279
	rs6689	G	A	0.0501807	0.0051906	0.218	4.139e-22	0.000776692	93.4612
	rs4535545	T	C	-0.0231538	0.0040794	0.5828	1.38e-08	0.000267845	32.2141
	rs9496567	A	G	-0.0281658	0.00489595	0.2308	8.773e-09	0.000275169	33.0951
	rs2982521	T	A	-0.0249356	0.004269	0.6056	5.186e-09	0.000283669	34.1178
	rs146203232	T	C	0.0780772	0.00783899	0.0725	2.278e-23	0.000824361	99.2022
	rs75488469	G	A	0.0413636	0.00556781	0.1535	1.094e-13	0.000458794	55.1902
	rs34733337	G	C	-0.0286772	0.0049096	0.2362	5.187e-09	0.000283666	34.1174
	rs73066485	G	T	0.0431666	0.00482744	0.2088	3.825e-19	0.000664538	79.9566
	rs41279633	T	G	0.0460266	0.00533943	0.1703	6.687e-18	0.000617601	74.3056
	rs799157	C	T	-0.07838	0.0115138	0.9607	9.933e-12	0.000385258	46.3408
	rs115849089	A	G	-0.0904072	0.00634104	0.1179	4.028e-46	0.00168771	203.272
	rs112928559	T	C	0.081667	0.0121002	0.0402	1.486e-11	0.000378695	45.5512
	rs10283206	T	C	0.0302882	0.00492884	0.2161	7.992e-10	0.000313955	37.7614
	rs4876611	G	A	0.0342328	0.00437558	0.7124	5.134e-15	0.00050879	61.2076
	rs2954021	G	A	-0.0749159	0.00404877	0.5109	1.94e-76	0.00283932	342.369
	rs13300853	T	C	0.0265222	0.0040994	0.4038	9.815e-11	0.000347996	41.8573
	rs2740488	C	A	-0.0252804	0.00452508	0.253	2.314e-08	0.000259507	31.211
	rs635634	C	T	-0.0637885	0.00499203	0.813	2.174e-37	0.00135609	163.276
	rs12359135	C	T	-0.0300517	0.00404548	0.5326	1.099e-13	0.000458718	55.1811
	rs11601507	A	C	0.0436587	0.00729657	0.0886	2.185e-09	0.000297661	35.8011
	rs10128711	C	T	0.0294335	0.00426407	0.6859	5.103e-12	0.000396106	47.6462
	rs174566	G	A	-0.0526474	0.0041987	0.3565	4.568e-36	0.00130588	157.224
	rs964184	C	G	-0.138671	0.00564284	0.85	2.36e-133	0.00499745	603.906
	rs141469619	G	A	0.179454	0.0240686	0.0109	8.924e-14	0.000462115	55.59
	rs4307732	A	G	0.0411757	0.00583269	0.1421	1.671e-12	0.000414298	49.8354
	rs540730	C	T	0.0282994	0.00460451	0.7602	7.945e-10	0.00031405	37.7729
	rs2464190	C	T	0.0315984	0.00394969	0.4413	1.242e-15	0.000532013	64.0027
	rs11571787	G	T	-0.0338813	0.00478882	0.2283	1.494e-12	0.00041613	50.0559
	rs6602912	G	T	0.0290161	0.00451972	0.2873	1.364e-10	0.000342652	41.2142
	rs7160525	A	G	0.0315764	0.00544384	0.1537	6.616e-09	0.000279731	33.6439
	rs17090719	C	T	-0.0248239	0.00442687	0.2795	2.052e-08	0.000261446	31.4442
	rs139974673	C	T	0.145489	0.0143397	0.0263	3.456e-24	0.000855372	102.937
	rs10162642	A	G	-0.0562739	0.0051196	0.1959	4.182e-28	0.00100381	120.819
	rs2043082	A	G	0.124099	0.00405844	0.3656	1e-200	0.00771616	934.997
	rs1077835	G	A	0.15156	0.0046104	0.2383	1e-200	0.00890746	1080.65
	rs3764261	A	C	-0.0916127	0.00431692	0.3147	6.01e-100	0.00373154	450.357
	rs2287997	A	G	0.0421672	0.00489506	0.2101	7.041e-18	0.000616756	74.2039
	rs75679663	A	C	-0.120068	0.0168857	0.0257	1.155e-12	0.000420319	50.56
	rs1801689	C	A	0.090201	0.0139061	0.029	8.789e-11	0.00034979	42.0731
	rs77542162	G	A	0.133006	0.0169197	0.0214	3.81e-15	0.000513668	61.7947
	rs4789227	T	C	0.0243255	0.00413457	0.6612	4.018e-09	0.000287797	34.6143
	rs73015024	T	G	-0.155662	0.0064019	0.1154	1.36e-130	0.00489287	591.206
	rs2569550	C	T	0.0392438	0.00396872	0.5993	4.68e-23	0.000812522	97.7763
	rs3745681	G	A	0.0246598	0.00394557	0.4246	4.104e-10	0.000324763	39.0619
	rs58542926	T	C	-0.132029	0.00776053	0.0718	6.587e-65	0.00240138	289.435
	rs28807203	C	A	-0.064478	0.0087256	0.0566	1.474e-13	0.000453923	54.604
	rs147711004	A	G	0.0917049	0.0109301	0.0408	4.855e-17	0.000585103	70.3934
	rs7412	T	C	-0.285737	0.00787849	0.0751	1e-200	0.010821	1315.34
	rs1081105	C	A	0.174694	0.0132623	0.0259	1.267e-39	0.00144093	173.506
	rs2618568	A	C	-0.0303788	0.00415449	0.6035	2.627e-13	0.000444487	53.4684
	rs117113213	A	G	0.135182	0.0114306	0.0456	2.854e-32	0.00116183	139.859
	rs2011809	T	C	0.0237317	0.00426556	0.3044	2.643e-08	0.00025736	30.9527
Phospholipids in very small VLDL	rs6699113	T	C	0.0312076	0.00404648	0.5306	1.236e-14	0.000494422	59.4782
	rs79598313	T	C	0.10567	0.0128137	0.03	1.63e-16	0.000565266	68.0054
	rs11591147	T	G	-0.415967	0.0145602	0.0292	1.64e-179	0.00674208	816.163
	rs693668	A	G	0.0502294	0.00410049	0.6274	1.688e-34	0.00124638	150.05
	rs3737810	G	C	0.0780972	0.00956203	0.0484	3.15e-16	0.000554469	66.7057
	rs7534572	G	C	0.055186	0.0043827	0.67	2.343e-36	0.00131689	158.55
	rs646776	T	C	0.124824	0.00471013	0.777	9.41e-155	0.00580693	702.297
	rs484084	C	T	0.0309943	0.0039703	0.5473	5.878e-15	0.000506575	60.9409
	rs35135293	T	C	-0.024929	0.00400731	0.5374	4.944e-10	0.000321745	38.6988
	rs140798831	C	T	-0.0536098	0.00434566	0.6741	5.767e-35	0.00126408	152.184
	rs548145	C	T	0.13381	0.00512403	0.8189	2.52e-150	0.00563953	681.938
	rs780093	C	T	-0.0369305	0.0041563	0.6259	6.367e-19	0.000656175	78.9496
	rs17031488	T	C	0.0300486	0.00527352	0.1715	1.212e-08	0.000269947	32.4669
	rs56266464	A	G	-0.0953295	0.00823912	0.0706	5.825e-31	0.00111213	133.871
	rs2710642	A	G	0.0251669	0.00414181	0.6574	1.23e-09	0.000306969	36.921
	rs147033490	C	G	-0.0496794	0.00778579	0.0772	1.762e-10	0.000338491	40.7136
	rs10177080	A	G	-0.0237349	0.00410242	0.567	7.226e-09	0.000278305	33.4724
	rs11693150	C	A	0.0221482	0.00393335	0.51	1.793e-08	0.000263625	31.7063
	rs13076933	G	T	-0.0314875	0.00473582	0.256	2.955e-11	0.000367513	44.2057
	rs9869276	A	G	-0.0439249	0.0070583	0.0887	4.873e-10	0.00032198	38.727
	rs6789488	C	T	0.0360899	0.00480354	0.7795	5.77e-14	0.000469238	56.4472
	rs2292621	T	C	0.0333865	0.00585306	0.1313	1.17e-08	0.000270523	32.5362
	rs10020631	A	G	0.03761	0.00503976	0.2409	8.48e-14	0.000462949	55.6903
	rs143424675	T	C	0.112031	0.0162944	0.0219	6.182e-12	0.000392982	47.2704
	rs182695896	C	A	0.132851	0.0201469	0.0158	4.278e-11	0.000361497	43.4818
	rs28497720	T	C	-0.0285263	0.00467547	0.2489	1.052e-09	0.000309495	37.2249
	rs7707394	A	G	0.0454227	0.00404216	0.3772	2.677e-29	0.00104908	126.273
	rs12916	C	T	0.0674155	0.0039537	0.4306	3.422e-65	0.00241218	290.74
	rs6874202	C	T	0.046249	0.00408328	0.6445	9.708e-30	0.00106579	128.286
	rs7776156	A	G	-0.0291086	0.00409156	0.4721	1.125e-12	0.000420754	50.6124
	rs2516442	A	T	0.0282079	0.00473063	0.7595	2.479e-09	0.000295612	35.5546
	rs28895061	T	C	0.0470057	0.005348	0.1743	1.504e-18	0.000642075	77.2521
	rs1590381	A	T	0.0287648	0.00511086	0.1861	1.821e-08	0.000263371	31.6758
	rs9496567	A	G	-0.0281578	0.00492186	0.2308	1.059e-08	0.000272124	32.7288
	rs12202641	T	C	-0.0235095	0.00416905	0.3941	1.71e-08	0.00026439	31.7984
	rs9376092	A	C	-0.0262489	0.00448684	0.2871	4.91e-09	0.000284555	34.2243
	rs146203232	T	C	0.0734163	0.00787798	0.0725	1.172e-20	0.000721754	86.8457
	rs3735687	G	A	-0.0343996	0.00413098	0.4065	8.277e-17	0.000576363	69.3413
	rs10252234	T	C	0.0311952	0.00464963	0.2414	1.957e-11	0.000374218	45.0124
	rs73066485	G	T	0.0447412	0.00480576	0.209	1.28e-20	0.000720318	86.6728
	rs41279633	T	G	0.0472181	0.00541259	0.1708	2.691e-18	0.000632528	76.1027
	rs1441755	C	T	-0.0339267	0.00466954	0.2571	3.716e-13	0.000438825	52.787
	rs112928559	T	C	0.0691838	0.0121772	0.0402	1.336e-08	0.000268377	32.2781
	rs10283206	T	C	0.0303341	0.00486637	0.2155	4.564e-10	0.000323042	38.8547
	rs4876611	G	A	0.0367168	0.0043979	0.7125	6.901e-17	0.000579343	69.7
	rs2954021	G	A	-0.0600668	0.00406954	0.5109	2.65e-49	0.00180858	217.856
	rs11136343	G	A	0.0259119	0.00426679	0.3771	1.256e-09	0.000306626	36.8797
	rs13300853	T	C	0.0240153	0.00411927	0.4041	5.543e-09	0.000282593	33.9883
	rs635634	C	T	-0.0711108	0.00501529	0.813	1.239e-45	0.00166918	201.036
	rs12359135	C	T	-0.0237907	0.00406605	0.5328	4.885e-09	0.000284637	34.2343
	rs7910726	G	A	0.0216167	0.00394863	0.5615	4.388e-08	0.000249188	29.9696
	rs11601507	A	C	0.0504271	0.00732452	0.0888	5.791e-12	0.000394045	47.3982
	rs10832954	A	G	0.0337345	0.00428983	0.6854	3.726e-15	0.000514033	61.8386
	rs174574	C	A	0.07239	0.00410548	0.6425	1.386e-69	0.00257903	310.901
	rs964184	C	G	-0.0817957	0.00567233	0.8499	3.867e-47	0.00172637	207.936
	rs78689694	C	G	0.041894	0.00561127	0.1481	8.264e-14	0.000463369	55.7409
	rs540730	C	T	0.0262466	0.00462791	0.7604	1.417e-08	0.000267428	32.1639
	rs653178	T	C	0.0272728	0.00408417	0.5462	2.427e-11	0.000370714	44.5908
	rs2244608	G	A	0.0366778	0.00411493	0.3506	4.952e-19	0.0006603	79.4463
	rs11571717	A	G	-0.0378006	0.00479246	0.2287	3.083e-15	0.000517132	62.2117
	rs7330899	A	G	0.0257657	0.00464816	0.2428	2.97e-08	0.000255479	30.7264
	rs6602912	G	T	0.0256705	0.00454277	0.2874	1.597e-08	0.000265495	31.9314
	rs36012880	C	T	0.0243324	0.0039877	0.4461	1.048e-09	0.000309555	37.2321
	rs4902813	A	G	0.0322225	0.00559842	0.8551	8.631e-09	0.000275433	33.1269
	rs28929474	T	C	0.086498	0.0151764	0.0204	1.202e-08	0.000270087	32.4837
	rs139974673	C	T	0.107847	0.0143522	0.0263	5.722e-14	0.000469375	56.4637
	rs10468017	T	C	0.131024	0.00428929	0.2973	1e-200	0.00770051	933.087
	rs633695	G	A	0.100024	0.00428534	0.3082	1.71e-120	0.00451044	544.788
	rs261337	C	T	0.053974	0.00720018	0.1444	6.569e-14	0.000467119	56.1921
	rs1864163	A	G	0.0579603	0.00463355	0.2404	6.679e-36	0.00129962	156.468
	rs289717	A	G	0.0246612	0.00420899	0.3388	4.652e-09	0.000285427	34.3293
	rs2287997	A	G	0.0503603	0.00487847	0.2097	5.548e-25	0.000885466	106.562
	rs75679663	A	C	-0.103758	0.0168936	0.0257	8.157e-10	0.000313623	37.7215
	rs62074055	C	G	0.0238925	0.00392452	0.4814	1.143e-09	0.000308152	37.0633
	rs1801689	C	A	0.110228	0.0139126	0.0289	2.321e-15	0.000521774	62.7704
	rs77542162	G	A	0.154784	0.0169333	0.0214	6.197e-20	0.000694412	83.5535
	rs73015024	T	G	-0.182865	0.00643402	0.1154	1.1e-177	0.0066732	807.77
	rs2569550	C	T	0.0478455	0.00398657	0.5994	3.482e-33	0.0011965	144.038
	rs3745681	G	A	0.0263726	0.00396316	0.425	2.844e-11	0.000368137	44.2808
	rs58542926	T	C	-0.126531	0.00780197	0.0717	3.775e-59	0.00218264	263.013
	rs139425456	A	T	0.106077	0.0193606	0.0176	4.278e-08	0.000249597	30.0187
	rs118147862	A	G	-0.385079	0.0108497	0.0434	1e-200	0.0103677	1259.66
	rs147711004	A	G	0.111983	0.0109911	0.0408	2.231e-24	0.000862571	103.804
	rs148601586	G	C	0.124527	0.0211721	0.0134	4.061e-09	0.000287623	34.5935
	rs7254892	A	G	-0.373313	0.0116399	0.0347	1e-200	0.00848195	1028.59
	rs118170342	C	T	0.144093	0.0106131	0.0401	5.492e-42	0.00153067	184.329
	rs2618568	A	C	-0.0375255	0.00417509	0.6032	2.519e-19	0.000671394	80.782
	rs6058322	A	G	0.0357789	0.00568752	0.8591	3.159e-10	0.000329014	39.5733
	rs117113213	A	G	0.139577	0.0114372	0.0456	2.967e-34	0.00123708	148.93
Phospholipids to total lipids ratio in very small VLDL	rs11591147	T	G	-0.284953	0.0145402	0.0291	1.619e-85	0.00318399	384.062
	rs693668	A	G	0.0285939	0.00409527	0.6274	2.907e-12	0.000405277	48.7499
	rs3005923	A	G	-0.117833	0.0168824	0.0397	2.959e-12	0.000404988	48.715
	rs646776	T	C	0.105252	0.00470197	0.7768	5.56e-111	0.00414992	501.062
	rs2642442	T	C	0.0250558	0.00426239	0.6911	4.144e-09	0.000287297	34.5542
	rs661955	C	G	0.0235031	0.0041542	0.5456	1.534e-08	0.000266138	32.0087
	rs581411	A	G	0.0941084	0.00510635	0.8178	7.594e-76	0.00281681	339.647
	rs780094	C	T	0.0337656	0.00403397	0.6256	5.746e-17	0.000582342	70.061
	rs6717858	C	T	0.0274204	0.00408284	0.3865	1.868e-11	0.000374979	45.1041
	rs72926946	A	C	-0.0275874	0.00451912	0.2847	1.031e-09	0.000309833	37.2655
	rs1024137	T	G	-0.0246825	0.00422574	0.6494	5.19e-09	0.000283658	34.1164
	rs7707394	A	G	0.0282932	0.00403546	0.3771	2.364e-12	0.000408645	49.1552
	rs12916	C	T	0.0425425	0.00394751	0.4306	4.418e-27	0.000965003	116.143
	rs331582	C	T	0.0227008	0.00395024	0.4708	9.1e-09	0.000274578	33.0241
	rs998584	A	C	-0.0230152	0.00405874	0.4926	1.424e-08	0.000267349	32.1544
	rs117733303	G	A	0.144826	0.0158435	0.0291	6.186e-20	0.000694443	83.5571
	rs10455872	G	A	0.143144	0.00836195	0.0702	1.081e-65	0.00243119	293.037
	rs12212146	C	T	-0.0581263	0.00842758	0.0718	5.306e-12	0.000395471	47.5699
	rs3735687	G	A	-0.0231292	0.00412387	0.4065	2.04e-08	0.000261544	31.456
	rs4722551	C	T	0.0423284	0.00525617	0.1746	8.073e-16	0.000539061	64.8511
	rs13240065	A	G	0.0750779	0.00590338	0.1264	4.71e-37	0.00134334	161.739
	rs77106135	G	A	0.0335017	0.0059349	0.1317	1.653e-08	0.000264936	31.864
	rs4841133	G	A	0.0632723	0.00652671	0.8881	3.186e-22	0.000780993	93.9792
	rs10096633	T	C	0.130051	0.00610237	0.1198	8.89e-101	0.00376302	454.171
	rs28550053	G	A	0.029552	0.0051484	0.1951	9.465e-09	0.000273942	32.9476
	rs2954026	G	T	0.0267703	0.00434572	0.71	7.267e-10	0.000315497	37.947
	rs635634	C	T	-0.0289698	0.00500655	0.8129	7.192e-09	0.000278382	33.4817
	rs10761716	G	C	0.024338	0.0039328	0.454	6.076e-10	0.0003184	38.2963
	rs2803608	C	T	-0.0340745	0.00447271	0.7154	2.57e-14	0.000482454	58.0378
	rs11039155	A	G	0.0413557	0.00514772	0.1949	9.45e-16	0.000536484	64.5409
	rs174574	C	A	0.05372	0.00409826	0.6427	2.963e-39	0.00142692	171.817
	rs964184	C	G	0.108847	0.00551534	0.8507	1.073e-86	0.00322872	389.475
	rs144018203	C	G	-0.158157	0.0246491	0.0111	1.396e-10	0.000342275	41.1689
	rs3184504	C	T	0.0242706	0.00407419	0.5492	2.567e-09	0.000295051	35.4871
	rs61965607	C	G	0.0278734	0.00471477	0.2315	3.381e-09	0.00029059	34.9504
	rs2332328	T	C	0.021773	0.00397879	0.4452	4.443e-08	0.000248986	29.9453
	rs2070709	A	G	0.0471555	0.00449376	0.2731	9.25e-26	0.000914943	110.113
	rs28396910	A	G	0.040337	0.0061178	0.4594	4.299e-11	0.000361417	43.4721
	rs35853021	T	G	0.0366711	0.00408375	0.3815	2.713e-19	0.000670172	80.6348
	rs183130	T	C	0.124815	0.00421663	0.3159	1.46e-192	0.00723433	876.187
	rs77303550	T	C	-0.0551262	0.00513901	0.1931	7.601e-27	0.00095607	115.067
	rs72836561	T	C	-0.133512	0.0121296	0.0324	3.531e-28	0.0010066	121.155
	rs11651766	T	G	0.0234767	0.00391023	0.5123	1.926e-09	0.000299701	36.0465
	rs149394327	C	G	0.0852593	0.0139348	0.0289	9.45e-10	0.000311238	37.4346
	rs2376583	T	A	0.0254093	0.0040025	0.5186	2.176e-10	0.00033506	40.3008
	rs2967594	T	C	0.0359473	0.00626739	0.1141	9.716e-09	0.000273519	32.8966
	rs6511720	T	G	-0.115037	0.00642785	0.1155	1.253e-71	0.00265665	320.283
	rs2569550	C	T	0.0338924	0.00398036	0.5994	1.667e-17	0.000602623	72.5025
	rs111278137	A	G	-0.0997503	0.0163479	0.0214	1.049e-09	0.000309541	37.2304
	rs118147862	A	G	-0.405633	0.0108277	0.0434	1e-200	0.0115372	1403.41
	rs375972689	G	T	0.154809	0.0215254	0.0103	6.388e-13	0.000429985	51.7232
	rs7254892	A	G	-0.444541	0.0115956	0.0348	1e-200	0.0120755	1469.69
	rs143473297	C	T	0.124491	0.0203317	0.0425	9.182e-10	0.000311704	37.4907
	rs12691088	A	G	0.108716	0.0135802	0.0287	1.19e-15	0.000532714	64.0871
	rs2618567	T	G	-0.0321394	0.00422981	0.6467	3e-14	0.000479926	57.7335
	rs6073958	C	T	-0.0347041	0.00500157	0.1993	3.959e-12	0.000400241	48.1438
Triglycerides in very small VLDL	rs159519	G	A	0.0228376	0.00404696	0.5896	1.67e-08	0.000264774	31.8446
	rs79598313	T	C	0.105866	0.0129295	0.0301	2.658e-16	0.000557249	67.0404
	rs2490945	C	T	0.0255179	0.00467345	0.2488	4.756e-08	0.000247887	29.8131
	rs17414716	G	A	-0.106932	0.019559	0.025	4.574e-08	0.000248518	29.889
	rs1007205	C	T	0.064849	0.00417925	0.6595	2.666e-54	0.00199843	240.77
	rs602633	G	T	0.0507389	0.00480161	0.779	4.235e-26	0.000927799	111.661
	rs748273	G	A	0.0236787	0.00429356	0.7034	3.489e-08	0.000252883	30.414
	rs2144300	T	C	-0.0394981	0.00411248	0.5686	7.658e-22	0.000766581	92.2436
	rs2678379	G	A	0.107227	0.0046034	0.7296	5.21e-120	0.00449207	542.56
	rs17398765	G	A	0.0572194	0.00824845	0.0742	4.006e-12	0.00040005	48.1209
	rs1260326	C	T	-0.0983161	0.00416077	0.6182	1.93e-123	0.00462208	558.335
	rs56266464	A	G	-0.0475032	0.00827045	0.0707	9.262e-09	0.000274293	32.9898
	rs10184004	T	C	-0.0326756	0.00418198	0.3834	5.566e-15	0.000507469	61.0486
	rs78058190	A	G	0.0815182	0.00989428	0.0675	1.738e-16	0.000564213	67.8787
	rs1024137	T	G	0.0287479	0.0041657	0.6486	5.16e-12	0.000395925	47.6245
	rs13070695	G	A	0.0258744	0.00427464	0.6926	1.422e-09	0.000304618	36.6382
	rs687339	T	C	0.0440515	0.00488141	0.7916	1.808e-19	0.000676837	81.4373
	rs7644860	A	C	0.030722	0.00539461	0.1978	1.234e-08	0.000269656	32.4319
	rs10513685	A	G	0.03409	0.00585995	0.132	5.975e-09	0.000281379	33.8422
	rs59950280	A	G	0.0298029	0.00448591	0.3157	3.06e-11	0.000366946	44.1375
	rs1117816	C	A	0.0291326	0.00498291	0.2386	5.02e-09	0.000284194	34.181
	rs442177	T	G	0.0371713	0.00394848	0.5651	4.773e-21	0.000736516	88.6233
	rs9687846	A	G	0.0470276	0.00517187	0.1813	9.638e-20	0.000687162	82.6805
	rs12916	C	T	0.0275798	0.00407978	0.4328	1.379e-11	0.000379918	45.6983
	rs6874202	C	T	0.0443313	0.00409902	0.6447	2.92e-27	0.000971822	116.965
	rs72558163	T	G	0.0426924	0.0055622	0.1645	1.648e-14	0.000489715	58.9117
	rs6689	G	A	0.0533472	0.00519462	0.218	9.651e-25	0.000876359	105.465
	rs998584	A	C	0.0292422	0.00403642	0.4919	4.338e-13	0.000436299	52.483
	rs744103	A	T	0.0255148	0.00436146	0.6905	4.914e-09	0.000284541	34.2227
	rs13202045	A	T	0.0223604	0.00398619	0.4386	2.03e-08	0.000261623	31.4656
	rs72959041	A	G	0.0600524	0.00902893	0.0583	2.909e-11	0.00036777	44.2366
	rs632057	G	T	-0.0282502	0.00416351	0.6053	1.159e-11	0.000382743	46.0382
	rs146203232	T	C	0.0720208	0.00791265	0.0725	8.87e-20	0.000688525	82.8447
	rs10455872	G	A	-0.0707135	0.00849011	0.0703	8.158e-17	0.000576599	69.3697
	rs6968865	T	A	0.0262619	0.0041559	0.6174	2.629e-10	0.00033199	39.9314
	rs55649657	G	C	0.0276357	0.00485773	0.2098	1.278e-08	0.000269095	32.3645
	rs41279633	T	G	0.0310794	0.00538521	0.1705	7.868e-09	0.000276929	33.3068
	rs13225450	T	C	-0.100315	0.00617588	0.1219	2.503e-59	0.00218942	263.831
	rs72555385	G	A	0.0645556	0.0104906	0.044	7.571e-10	0.000314833	37.8671
	rs6467315	G	C	0.0261945	0.00411777	0.5272	2e-10	0.000336433	40.4659
	rs11783935	G	A	0.037748	0.0061754	0.1279	9.799e-10	0.00031065	37.3639
	rs115849089	A	G	-0.167924	0.00640009	0.1177	9.87e-152	0.00569273	688.407
	rs73600289	C	T	0.106218	0.0126464	0.0305	4.499e-17	0.000586351	70.5436
	rs4876611	G	A	0.0300114	0.00450363	0.7132	2.668e-11	0.000369175	44.4056
	rs2954021	G	A	-0.0906737	0.00408382	0.5109	3.2e-109	0.00408319	492.972
	rs7005453	A	G	0.0290006	0.00488402	0.2212	2.888e-09	0.000293142	35.2575
	rs4961498	A	C	0.0247228	0.00425002	0.3486	5.988e-09	0.000281344	33.8381
	rs10982156	A	T	-0.0486691	0.00887029	0.0684	4.094e-08	0.000250306	30.104
	rs2163188	C	G	0.0281736	0.00391283	0.4761	6.007e-13	0.000430987	51.8437
	rs12359135	C	T	-0.0331976	0.00408272	0.533	4.249e-16	0.000549571	66.1162
	rs7395581	A	G	0.0330851	0.00414811	0.6381	1.512e-15	0.000528787	63.6144
	rs174530	G	A	0.0361737	0.00411366	0.3726	1.449e-18	0.000642686	77.3256
	rs141414463	T	C	0.196381	0.0133454	0.0251	5.141e-49	0.00179765	216.537
	rs1974718	A	G	-0.219906	0.00725143	0.8968	1e-200	0.00759041	919.644
	rs61905108	A	C	0.185993	0.00999579	0.0436	2.81e-77	0.00287117	346.221
	rs4149056	C	T	0.0338612	0.00540839	0.1665	3.828e-10	0.000325893	39.1978
	rs73119306	G	A	-0.0278213	0.004865	0.2312	1.074e-08	0.000271905	32.7024
	rs1187415	C	G	0.0268382	0.00433324	0.6861	5.881e-10	0.000318927	38.3597
	rs6602909	C	T	0.0311982	0.00433249	0.3408	5.978e-13	0.000431066	51.8533
	rs28929474	T	C	0.100051	0.0154831	0.0205	1.034e-10	0.000347156	41.7562
	rs139974673	C	T	0.20821	0.0143693	0.0263	1.404e-47	0.00174309	209.953
	rs1560390	C	T	-0.0501544	0.00505803	0.2061	3.555e-23	0.000817046	98.3212
	rs261291	C	T	0.123793	0.00406541	0.3688	1e-200	0.00765236	927.207
	rs12914626	T	C	-0.0907222	0.00438292	0.6689	3.53e-95	0.00355061	428.443
	rs384322	A	C	0.0857034	0.0121087	0.0312	1.464e-12	0.000416456	50.0951
	rs3764261	A	C	-0.0796452	0.00435603	0.3145	1.112e-74	0.00277255	334.295
	rs12924886	T	A	0.0363469	0.00490758	0.2159	1.299e-13	0.000455983	54.852
	rs75679663	A	C	-0.157186	0.0168919	0.0258	1.335e-20	0.000719625	86.5893
	rs72836561	T	C	0.122533	0.0117939	0.0327	2.768e-25	0.000896907	107.94
	rs1979215	T	C	0.0257698	0.00430494	0.6854	2.149e-09	0.000297924	35.8327
	rs116843064	A	G	-0.264427	0.0155889	0.0212	1.556e-64	0.0023872	287.721
	rs58542926	T	C	-0.113502	0.00777273	0.0715	2.704e-48	0.00177026	213.232
	rs187429064	G	A	-0.139585	0.0149228	0.0417	8.453e-21	0.000727126	87.4926
	rs8103728	G	C	-0.0272369	0.00429265	0.6382	2.224e-10	0.000334707	40.2583
	rs6859	G	A	-0.0229412	0.00412155	0.576	2.604e-08	0.0002576	30.9815
	rs10119	A	G	0.0445637	0.00446526	0.2807	1.863e-23	0.000827672	99.6009
	rs157595	G	A	0.0847897	0.00421579	0.6151	5.75e-90	0.00335287	404.502
	rs838147	G	A	-0.0242564	0.00415577	0.5506	5.321e-09	0.000283253	34.0677
	rs12610881	T	C	0.0388358	0.00644007	0.1094	1.636e-09	0.000302344	36.3645
	rs117113213	A	G	0.0966344	0.0113623	0.0455	1.818e-17	0.0006012	72.3311
	rs980984	G	A	0.0237605	0.00408722	0.3898	6.123e-09	0.000280982	33.7945
	rs12625329	A	G	-0.0227089	0.00410573	0.455	3.183e-08	0.00025436	30.5918
	rs2267375	T	G	0.0262511	0.00397969	0.5737	4.217e-11	0.000361731	43.51
	rs9306328	T	C	0.0234494	0.00405133	0.3801	7.12e-09	0.000278545	33.5013
Triglycerides to total lipids ratio in very small VLDL	rs6680258	T	G	0.0305189	0.004588	0.251	2.894e-11	0.000367856	44.2469
	rs11591147	T	G	0.219021	0.0142527	0.0285	2.727e-53	0.00196006	236.139
	rs693668	A	G	-0.0300745	0.00421093	0.6263	9.198e-13	0.000424037	51.0074
	rs7534572	G	C	0.0267286	0.00445703	0.671	2.011e-09	0.000299004	35.9627
	rs12740374	T	G	0.0458182	0.00470948	0.2228	2.27e-22	0.000786566	94.6503
	rs2642442	T	C	-0.0380468	0.00438488	0.6919	4.07e-18	0.000625745	75.2861
	rs4846913	A	C	-0.043067	0.00409354	0.5689	6.933e-26	0.000919687	110.684
	rs1042034	T	C	0.0804093	0.00458304	0.7302	6.498e-69	0.00255354	307.821
	rs1260326	C	T	-0.0820982	0.00414167	0.6182	1.905e-87	0.00325721	392.924
	rs4299376	T	G	0.0346974	0.00439504	0.7074	2.911e-15	0.000518074	62.325
	rs13389219	T	C	-0.0285277	0.00418701	0.3721	9.533e-12	0.000385927	46.4213
	rs113414093	A	G	0.0630953	0.0105742	0.0647	2.418e-09	0.000296017	35.6034
	rs2972136	G	A	0.0272716	0.00422419	0.6481	1.075e-10	0.000346524	41.6801
	rs4447885	G	A	0.0248962	0.00391161	0.5231	1.957e-10	0.000336787	40.5086
	rs3775228	T	C	0.0316041	0.00403634	0.3843	4.884e-15	0.000509607	61.3059
	rs9687846	A	G	0.0358705	0.00524101	0.1816	7.691e-12	0.000389424	46.8423
	rs34341	T	A	0.0309127	0.0040178	0.5465	1.427e-14	0.000492076	59.1959
	rs34604271	T	C	0.024362	0.00439674	0.2837	3.009e-08	0.000255271	30.7014
	rs1265103	T	C	0.0625398	0.00853382	0.0729	2.328e-13	0.000446457	53.7056
	rs998584	A	C	0.0267976	0.00401904	0.4917	2.599e-11	0.000369602	44.457
	rs10455872	G	A	-0.0909677	0.00864748	0.0701	7.02e-26	0.000919482	110.659
	rs12212146	C	T	0.0518395	0.00819498	0.0717	2.52e-10	0.000332681	40.0145
	rs4722551	C	T	-0.0371585	0.00540084	0.1756	5.979e-12	0.000393524	47.3355
	rs150560724	T	C	0.0943844	0.0173046	0.0155	4.917e-08	0.000247353	29.7488
	rs17145738	T	C	-0.113031	0.00614597	0.1215	1.547e-75	0.00280508	338.229
	rs4841133	G	A	-0.061647	0.00668991	0.8869	3.115e-20	0.000705706	84.9134
	rs4922076	C	G	-0.0231217	0.00405873	0.5312	1.221e-08	0.00026983	32.4529
	rs59347135	G	C	0.0679751	0.00948572	0.0553	7.72e-13	0.000426895	51.3513
	rs115849089	A	G	-0.154086	0.00636518	0.1177	1.85e-129	0.00485	586.002
	rs2954021	G	A	-0.0483651	0.00406451	0.511	1.192e-32	0.00117621	141.593
	rs635634	C	T	0.0454033	0.00513939	0.8122	1.007e-18	0.00064866	78.0449
	rs9919429	G	A	0.0473403	0.00389153	0.4758	4.777e-34	0.00122923	147.984
	rs2250802	A	G	0.0371708	0.00434512	0.7162	1.183e-17	0.000608252	73.1801
	rs7395581	A	G	0.0274019	0.00412815	0.6387	3.184e-11	0.000366302	44.0599
	rs174537	T	G	0.124073	0.00410157	0.3525	1e-200	0.00755287	915.061
	rs2229738	T	C	0.0457792	0.00723779	0.1071	2.532e-10	0.000332605	40.0054
	rs499974	A	C	0.0314336	0.00508926	0.1824	6.556e-10	0.000317168	38.148
	rs964184	C	G	-0.193049	0.00565435	0.8498	1e-200	0.00960128	1165.64
	rs141469619	G	A	0.251899	0.0240074	0.0109	9.35e-26	0.000914766	110.091
	rs7112577	G	C	-0.0795683	0.0105161	0.0488	3.839e-14	0.000475894	57.2483
	rs4149056	C	T	0.0430668	0.00543253	0.1665	2.235e-15	0.000522398	62.8454
	rs11065979	T	C	0.0242405	0.00411827	0.4136	3.954e-09	0.000288056	34.6456
	rs11624464	A	G	0.0325694	0.00574036	0.6362	1.397e-08	0.000267653	32.191
	rs139974673	C	T	0.152544	0.0142836	0.0263	1.267e-26	0.000947662	114.054
	rs4775041	C	G	0.043287	0.00434658	0.3057	2.307e-23	0.000824156	99.1774
	rs1800588	T	C	0.0671878	0.0046541	0.2324	3.059e-47	0.00173024	208.403
	rs11075253	A	C	-0.033196	0.0045615	0.2859	3.402e-13	0.000440263	52.9601
	rs9302635	C	T	-0.0313478	0.00542974	0.1745	7.771e-09	0.000277131	33.3311
	rs7498431	G	C	0.0244468	0.00409818	0.5712	2.442e-09	0.000295856	35.584
	rs75679663	A	C	-0.106782	0.0168492	0.0257	2.336e-10	0.000333914	40.1629
	rs72836561	T	C	0.155722	0.0117314	0.0328	3.278e-40	0.00146323	176.195
	rs8078686	C	T	0.0234401	0.00391287	0.5185	2.092e-09	0.000298364	35.8857
	rs77542162	G	A	-0.109982	0.0177632	0.0208	5.958e-10	0.000318718	38.3345
	rs17561950	A	G	-0.0234481	0.00406121	0.5048	7.756e-09	0.000277161	33.3348
	rs77960347	G	A	-0.116199	0.02025	0.0122	9.568e-09	0.000273767	32.9265
	rs116843064	A	G	-0.247203	0.0155146	0.0212	3.706e-57	0.00210696	253.874
	rs74857287	T	C	0.0729879	0.00624	0.1188	1.324e-31	0.00113654	136.812
	rs118147862	A	G	0.321068	0.0104932	0.0435	1e-200	0.00772607	936.208
	rs28399635	G	A	-0.0417446	0.00535141	0.1868	6.158e-15	0.000505815	60.8495
	rs7254892	A	G	0.368899	0.0112669	0.0349	1e-200	0.00883695	1072.02
	rs73045691	A	G	0.0236962	0.00431363	0.3398	3.944e-08	0.000250905	30.1761
	rs6073958	C	T	0.0499871	0.00486114	0.2	8.407e-25	0.000878628	105.738
Total cholesterol levels in chylomicrons and extremely large VLDL	rs17414716	G	A	-0.131744	0.0195796	0.025	1.713e-11	0.000376389	45.2737
	rs1007205	C	T	0.0722954	0.00418735	0.6594	8.603e-67	0.00247294	298.081
	rs4846923	G	T	-0.0294969	0.00440064	0.6819	2.044e-11	0.000373513	44.9276
	rs4665710	C	A	0.06071	0.00461705	0.7298	1.722e-39	0.00143587	172.896
	rs1260326	C	T	-0.0888537	0.00417188	0.6181	1.18e-100	0.00375836	453.607
	rs76866386	C	T	-0.0586211	0.00806202	0.072	3.561e-13	0.000439518	52.8705
	rs10184004	T	C	-0.0336815	0.00419304	0.3832	9.534e-16	0.000536339	64.5234
	rs78058190	A	G	0.0672167	0.00990581	0.0675	1.156e-11	0.000382785	46.0434
	rs2138161	C	T	0.0290128	0.00418012	0.6496	3.903e-12	0.000400474	48.1719
	rs6445879	T	C	0.026799	0.0042822	0.6925	3.894e-10	0.000325618	39.1647
	rs687339	T	C	0.0322399	0.00489131	0.7916	4.361e-11	0.000361183	43.4439
	rs1203110	G	C	0.0391811	0.0070706	0.0983	3e-08	0.000255316	30.7068
	rs442177	T	G	0.0321327	0.00395575	0.5651	4.547e-16	0.000548461	65.9825
	rs9687846	A	G	0.0455664	0.00523223	0.181	3.072e-18	0.000630359	75.8416
	rs7707394	A	G	0.0243843	0.0041408	0.379	3.89e-09	0.000288321	34.6775
	rs11749783	C	T	0.0327394	0.00400613	0.4136	3.025e-16	0.000555132	66.7856
	rs6874202	C	T	0.0381096	0.00410719	0.6449	1.715e-20	0.00071551	86.0938
	rs28752936	A	G	0.0282543	0.00436057	0.4773	9.203e-11	0.000349043	41.9832
	rs28718232	G	A	0.0462745	0.00526797	0.245	1.576e-18	0.000641306	77.1594
	rs998584	A	C	0.0267682	0.00404605	0.4921	3.693e-11	0.000363886	43.7692
	rs10872311	A	C	0.0251846	0.00450823	0.2679	2.319e-08	0.000259474	31.207
	rs632057	G	T	-0.0238685	0.00417262	0.6053	1.064e-08	0.000272057	32.7208
	rs146203232	T	C	0.0614238	0.00800902	0.0726	1.729e-14	0.000488933	58.8176
	rs117733303	G	A	-0.185199	0.0158573	0.0292	1.629e-31	0.00113312	136.4
	rs141550222	G	C	0.0615089	0.0111461	0.0446	3.421e-08	0.000253202	30.4525
	rs10455872	G	A	-0.183915	0.0085138	0.0703	1.72e-103	0.00386592	466.639
	rs41279633	T	G	0.0338827	0.00539861	0.1705	3.47e-10	0.00032749	39.3899
	rs13240065	A	G	-0.0779701	0.00613071	0.1258	4.7e-37	0.00134338	161.744
	rs6972634	G	A	0.0232948	0.00407708	0.44	1.106e-08	0.000271424	32.6446
	rs59347135	G	C	0.0640436	0.00956935	0.0553	2.193e-11	0.000372369	44.7899
	rs115849089	A	G	-0.147343	0.00641762	0.1176	1.2e-116	0.00436473	527.111
	rs4738684	G	A	-0.0257326	0.00431281	0.651	2.423e-09	0.000295982	35.5992
	rs2954021	G	A	-0.0791125	0.004094	0.5109	3.374e-83	0.00309596	373.411
	rs13300853	T	C	0.0224274	0.00410827	0.4035	4.786e-08	0.000247787	29.8011
	rs2575876	A	G	-0.0316356	0.00478361	0.2424	3.758e-11	0.000363606	43.7355
	rs7075988	G	A	0.0470699	0.00810878	0.0991	6.444e-09	0.000280156	33.6952
	rs12359135	C	T	-0.0303013	0.00409202	0.5332	1.312e-13	0.000455823	54.8327
	rs11039131	T	C	0.0245049	0.00424574	0.3169	7.85e-09	0.000276966	33.3113
	rs174529	C	T	0.0276823	0.00412672	0.3745	1.972e-11	0.000374094	44.9975
	rs964184	C	G	-0.199098	0.00569421	0.8495	1e-200	0.0100652	1222.53
	rs144018203	C	G	0.252108	0.0241523	0.0111	1.658e-25	0.000905336	108.955
	rs7112577	G	C	-0.0618315	0.0104222	0.0485	2.98e-09	0.000292632	35.1961
	rs61933422	A	G	-0.0354612	0.00640191	0.1238	3.039e-08	0.000255108	30.6818
	rs7337339	A	G	0.0309794	0.00468425	0.263	3.753e-11	0.000363626	43.738
	rs139974673	C	T	0.13456	0.0145251	0.0264	1.971e-20	0.000713226	85.8188
	rs1800588	T	C	0.0292099	0.00472546	0.233	6.353e-10	0.000317675	38.2091
	rs183130	T	C	-0.0678992	0.00437755	0.3145	2.933e-54	0.00199685	240.58
	rs72836561	T	C	0.0972825	0.0118274	0.0328	1.949e-16	0.000562334	67.6525
	rs4789227	T	C	0.0229145	0.00417716	0.6609	4.119e-08	0.000250205	30.092
	rs12458441	C	A	0.0476786	0.00808653	0.0833	3.723e-09	0.000289031	34.7628
	rs73455626	C	A	0.0253656	0.00440733	0.2989	8.649e-09	0.0002754	33.123
	rs116843064	A	G	-0.179199	0.0155844	0.0212	1.34e-30	0.00109841	132.217
	rs58542926	T	C	-0.129157	0.00785906	0.0716	1.089e-60	0.00224114	270.078
	rs187429064	G	A	-0.178585	0.0149863	0.0419	9.704e-33	0.0011796	142.002
	rs584007	G	A	0.0798107	0.00418557	0.6342	4.651e-81	0.00301474	363.585
	rs12462111	T	C	0.0249612	0.00418828	0.4132	2.526e-09	0.00029531	35.5183
	rs60220392	C	T	0.0364553	0.00645524	0.1086	1.629e-08	0.000265173	31.8926
	rs1883711	C	G	0.0722114	0.011457	0.0439	2.923e-10	0.000330273	39.7248
Total cholesterol to total lipids ratio in chylomicrons and extremely large VLDL	rs11591147	T	G	-0.149839	0.0151838	0.0285	5.706e-23	0.000809263	97.3838
	rs693668	A	G	0.0258701	0.00420248	0.6278	7.464e-10	0.000315062	37.8947
	rs7534572	G	C	0.0354952	0.00450784	0.6715	3.432e-15	0.00051538	62.0007
	rs602633	G	T	0.0341013	0.00485362	0.7789	2.126e-12	0.000410375	49.3633
	rs4665710	C	A	0.0535381	0.00471346	0.732	6.724e-30	0.00107184	129.015
	rs1848922	C	T	0.0302721	0.00494534	0.7849	9.28e-10	0.000311533	37.47
	rs10056811	A	G	0.0280678	0.00420489	0.3588	2.472e-11	0.000370419	44.5553
	rs967546	A	G	0.0281516	0.00453761	0.2741	5.503e-10	0.000320007	38.4896
	rs55730499	T	C	0.0598302	0.00856738	0.0697	2.88e-12	0.000405429	48.7682
	rs113642700	T	C	0.0373535	0.00580521	0.1509	1.239e-10	0.000344211	41.4018
	rs4722031	T	A	0.0292282	0.00455744	0.6985	1.424e-10	0.000341948	41.1295
	rs41279633	T	G	0.0302304	0.00553911	0.1715	4.826e-08	0.000247655	29.7851
	rs1803924	T	C	-0.0697979	0.00681981	0.1028	1.388e-24	0.000870381	104.745
	rs4149307	T	C	0.0352352	0.00571266	0.1854	6.92e-10	0.000316291	38.0425
	rs635634	C	T	-0.0339475	0.00522358	0.8129	8.091e-11	0.000351134	42.2349
	rs174574	C	A	0.0859604	0.00426544	0.6414	2.54e-90	0.0033663	406.127
	rs964184	C	G	-0.0522505	0.00577393	0.8482	1.438e-19	0.000680596	81.89
	rs2239652	A	G	0.0321289	0.00451276	0.2798	1.083e-12	0.000421379	50.6875
	rs138283783	C	T	0.110454	0.0196186	0.0157	1.801e-08	0.00026355	31.6973
	rs10468017	T	C	0.136122	0.00439037	0.2982	1e-200	0.00793133	961.28
	rs633695	G	A	0.108141	0.00438482	0.309	2.7e-134	0.00503307	608.232
	rs347121	G	A	0.0893526	0.0121585	0.032	1.997e-13	0.000448961	54.0068
	rs113083442	G	C	0.0507496	0.00832036	0.0651	1.064e-09	0.00030931	37.2026
	rs8059755	C	T	-0.0300547	0.00521264	0.5453	8.13e-09	0.0002764	33.2432
	rs11076175	G	A	0.104895	0.00529603	0.1743	2.625e-87	0.00325193	392.284
	rs34562254	A	G	0.0453241	0.00647586	0.1294	2.579e-12	0.000407225	48.9842
	rs6507939	C	A	0.0329533	0.00581641	0.8529	1.465e-08	0.000266881	32.098
	rs12151108	A	G	-0.0556598	0.00659518	0.115	3.188e-17	0.000591998	71.2234
	rs72999033	T	C	-0.0503012	0.0087824	0.0627	1.019e-08	0.000272747	32.8037
	rs6073958	C	T	-0.0696624	0.00512499	0.199	4.425e-42	0.00153423	184.758
Cholesteryl ester levels in chylomicrons and extremely large VLDL	rs17414716	G	A	-0.172143	0.0195767	0.025	1.453e-18	0.000642641	77.3202
	rs1007205	C	T	0.0755518	0.00418696	0.6595	8.711e-73	0.00270062	325.599
	rs646776	T	C	0.0365442	0.00474125	0.777	1.281e-14	0.000493837	59.4078
	rs4846923	G	T	-0.0277806	0.00440002	0.6819	2.724e-10	0.000331419	39.8627
	rs35135293	T	C	-0.0231163	0.00403205	0.5375	9.859e-09	0.000273283	32.8683
	rs4665710	C	A	0.0660097	0.00461612	0.7297	2.193e-46	0.00169774	204.482
	rs1260326	C	T	-0.0783793	0.00417157	0.618	9.307e-79	0.00292737	353.017
	rs3923912	C	A	-0.0671883	0.00826839	0.0705	4.44e-16	0.00054885	66.0294
	rs10184004	T	C	-0.0315963	0.00419263	0.3832	4.84e-14	0.000472108	56.7927
	rs78058190	A	G	0.0634388	0.00990532	0.0675	1.508e-10	0.000341014	41.0171
	rs2138161	C	T	0.0280249	0.00417968	0.6496	2.014e-11	0.000373756	44.9568
	rs2317877	C	T	0.0256301	0.00428281	0.6926	2.172e-09	0.000297756	35.8126
	rs687339	T	C	0.0346276	0.00489086	0.7916	1.441e-12	0.000416716	50.1264
	rs4860987	T	A	0.0307322	0.00531626	0.2693	7.435e-09	0.000277845	33.4171
	rs442177	T	G	0.032437	0.00395539	0.5651	2.39e-16	0.000558994	67.2505
	rs9687846	A	G	0.0442816	0.00523192	0.181	2.589e-17	0.000595407	71.6338
	rs7707394	A	G	0.0295842	0.00414022	0.379	8.963e-13	0.00042446	51.0583
	rs11749783	C	T	0.0400016	0.0040054	0.4136	1.739e-23	0.000828801	99.7369
	rs6874202	C	T	0.0396115	0.00410667	0.6449	5.128e-22	0.000773171	93.0372
	rs28752936	A	G	0.0272505	0.00435954	0.4772	4.084e-10	0.000324843	39.0715
	rs28718232	G	A	0.0483811	0.00526714	0.245	4.098e-20	0.000701205	84.3714
	rs998584	A	C	0.0250666	0.00404552	0.4921	5.787e-10	0.00031919	38.3914
	rs10872311	A	C	0.0258095	0.00450714	0.2679	1.026e-08	0.000272638	32.7906
	rs632057	G	T	-0.0237046	0.00417196	0.6052	1.332e-08	0.000268421	32.2834
	rs146203232	T	C	0.0648547	0.00800826	0.0726	5.565e-16	0.000545152	65.5842
	rs117733303	G	A	-0.178209	0.0158497	0.0292	2.489e-29	0.00105028	126.418
	rs10455872	G	A	-0.172067	0.00851339	0.0703	7.79e-91	0.00338581	408.49
	rs68042167	C	T	0.0273087	0.0047101	0.228	6.715e-09	0.00027949	33.615
	rs41279633	T	G	0.0380896	0.00539817	0.1705	1.713e-12	0.000413892	49.7866
	rs13240065	A	G	-0.067268	0.00613048	0.1258	5.17e-28	0.00100032	120.398
	rs6974288	G	A	-0.0244231	0.00411691	0.4735	2.986e-09	0.000292603	35.1926
	rs59347135	G	C	0.0620437	0.00956656	0.0553	8.845e-11	0.000349688	42.0608
	rs115849089	A	G	-0.147036	0.00641716	0.1176	3.45e-116	0.0043473	524.998
	rs4738684	G	A	-0.0273371	0.00431245	0.651	2.311e-10	0.000334088	40.1838
	rs2954021	G	A	-0.0777205	0.00409363	0.5109	2.238e-80	0.00298883	360.452
	rs62543565	A	C	-0.0242707	0.00425368	0.5936	1.158e-08	0.000270685	32.5557
	rs2740488	C	A	-0.0301387	0.00461863	0.2521	6.779e-11	0.00035401	42.5809
	rs7075988	G	A	0.0442874	0.00810699	0.0992	4.685e-08	0.000248131	29.8424
	rs12359135	C	T	-0.0300595	0.00409165	0.5333	2.034e-13	0.00044866	53.9707
	rs11039131	T	C	0.024676	0.00424524	0.3169	6.15e-09	0.000280911	33.786
	rs964184	C	G	-0.196822	0.00569297	0.8494	1e-200	0.00984282	1195.26
	rs144018203	C	G	0.255254	0.0241457	0.0111	4.044e-26	0.00092856	111.753
	rs12271743	C	T	-0.0594741	0.0103081	0.0485	7.943e-09	0.000276776	33.2885
	rs11057799	T	C	-0.0372187	0.00642632	0.1233	6.972e-09	0.000278884	33.5421
	rs7337339	A	G	0.0310578	0.00468397	0.263	3.342e-11	0.000365512	43.9648
	rs139974673	C	T	0.122644	0.0145196	0.0264	2.994e-17	0.000593024	71.3469
	rs1800588	T	C	0.0345298	0.00472484	0.233	2.709e-13	0.000443985	53.408
	rs183130	T	C	-0.0856728	0.00437544	0.3145	2.273e-85	0.00317839	383.385
	rs72836561	T	C	0.0930463	0.011827	0.0328	3.625e-15	0.000514483	61.8928
	rs4789227	T	C	0.0245002	0.00417655	0.6609	4.461e-09	0.000286107	34.411
	rs12458441	C	A	0.0479656	0.00808485	0.0833	2.979e-09	0.000292642	35.1973
	rs73455626	C	A	0.025283	0.00440698	0.2989	9.635e-09	0.000273655	32.913
	rs61194703	T	A	-0.0839886	0.00638685	0.1167	1.697e-39	0.00143612	172.926
	rs4804576	T	G	-0.0526727	0.00879217	0.0907	2.087e-09	0.000298398	35.8898
	rs58542926	T	C	-0.133407	0.00785778	0.0716	1.201e-64	0.00239147	288.237
	rs141864196	A	G	-0.091595	0.0140057	0.0255	6.159e-11	0.00035557	42.7686
	rs429358	C	T	0.107351	0.00551201	0.1569	1.763e-84	0.00314462	379.299
	rs71352248	C	A	-0.0557271	0.010003	0.0478	2.532e-08	0.000258052	31.0359
	rs60220392	C	T	0.0361529	0.00645441	0.1086	2.128e-08	0.00026086	31.3738
	rs1883711	C	G	0.0811371	0.0115691	0.0442	2.328e-12	0.000408895	49.1852
Cholesteryl esters to total lipids ratio in chylomicrons and extremely large VLDL	rs11591147	T	G	-0.212785	0.0157361	0.0292	1.158e-41	0.00151836	182.844
	rs693668	A	G	0.0332459	0.00435761	0.6261	2.359e-14	0.000483857	58.2067
	rs4970836	A	G	0.0516859	0.00502217	0.7726	7.692e-25	0.00088009	105.914
	rs10199768	T	G	0.0484365	0.00433922	0.4022	6.223e-29	0.00103519	124.599
	rs1260326	C	T	0.0512962	0.00430139	0.6187	8.716e-33	0.00118137	142.215
	rs6871667	A	G	0.036911	0.00423445	0.4401	2.86e-18	0.000631528	75.9823
	rs967546	A	G	0.0263676	0.00471644	0.2749	2.263e-08	0.000259864	31.2539
	rs10455872	G	A	0.0998451	0.00911948	0.0675	6.752e-28	0.000995928	119.869
	rs10229964	G	A	-0.0280643	0.00432189	0.4236	8.385e-11	0.000350556	42.1653
	rs12670798	C	T	0.0310508	0.00485019	0.2523	1.534e-10	0.000340744	40.9847
	rs60982449	G	A	0.0497626	0.00647626	0.1218	1.544e-14	0.000490787	59.0407
	rs11787335	T	C	0.0263808	0.00471266	0.353	2.17e-08	0.000260543	31.3356
	rs635634	C	T	-0.044137	0.00534827	0.8132	1.55e-16	0.000566083	68.1038
	rs7924036	T	G	0.0247715	0.0042153	0.5165	4.189e-09	0.000287124	34.5335
	rs174546	T	C	-0.107765	0.00449306	0.3551	4.02e-127	0.00476148	575.255
	rs1303	G	T	0.0327835	0.00474485	0.2659	4.871e-12	0.000396862	47.7373
	rs1560390	C	T	-0.049688	0.00539334	0.2046	3.176e-20	0.000705386	84.8748
	rs261291	C	T	0.0995606	0.0043144	0.3709	8e-118	0.00440923	532.51
	rs12914626	T	C	-0.055246	0.00464246	0.6662	1.181e-32	0.00117636	141.611
	rs6498540	G	A	-0.0315188	0.00449757	0.323	2.418e-12	0.000408276	49.1108
	rs11076175	G	A	0.112563	0.00550816	0.1743	8.05e-93	0.00346115	417.611
	rs3751985	G	T	0.0364717	0.0065221	0.1306	2.244e-08	0.000259999	31.2702
	rs77542162	G	A	0.110482	0.0186338	0.0213	3.046e-09	0.000292282	35.1539
	rs17248727	C	T	-0.0835435	0.00691677	0.1141	1.374e-33	0.00121182	145.885
	rs3185010	A	G	0.0286401	0.00452305	0.3208	2.42e-10	0.000333341	40.0939
	rs7412	T	C	-0.0796741	0.00848026	0.0744	5.708e-21	0.000733577	88.2693
	rs6073958	C	T	-0.0866467	0.00534571	0.199	4.382e-59	0.00218018	262.716
Free cholesterol levels in chylomicrons and extremely large VLDL	rs1007205	C	T	0.0653909	0.00418716	0.6594	5.579e-55	0.00202424	243.886
	rs4846923	G	T	-0.029853	0.00440037	0.682	1.167e-11	0.000382628	46.0245
	rs2678379	G	A	0.0500642	0.00461527	0.7292	2.049e-27	0.000977651	117.667
	rs1260326	C	T	-0.100267	0.00417127	0.6181	1.13e-127	0.00478241	577.795
	rs76866386	C	T	-0.0468326	0.00806102	0.072	6.256e-09	0.000280635	33.7527
	rs10184004	T	C	-0.0359789	0.00419244	0.3832	9.335e-18	0.000612131	73.6471
	rs78058190	A	G	0.069669	0.00990677	0.0675	2.029e-12	0.000411134	49.4547
	rs2138161	C	T	0.0291099	0.0041794	0.6495	3.282e-12	0.000403297	48.5116
	rs2317877	C	T	0.0273786	0.00428297	0.6927	1.633e-10	0.000339728	40.8625
	rs687339	T	C	0.0273593	0.00489072	0.7916	2.217e-08	0.000260194	31.2937
	rs1203110	G	C	0.0402708	0.00706948	0.0983	1.223e-08	0.000269797	32.4489
	rs442177	T	G	0.030472	0.0039555	0.5651	1.322e-14	0.000493323	59.346
	rs9687846	A	G	0.0450851	0.00523176	0.181	6.838e-18	0.000617235	74.2616
	rs11749783	C	T	0.0218889	0.00400583	0.4136	4.648e-08	0.000248257	29.8576
	rs76495289	T	A	-0.0255124	0.004552	0.2654	2.087e-08	0.000261175	31.4116
	rs2270925	C	T	0.0359412	0.00426539	0.6534	3.57e-17	0.000590144	71.0002
	rs2074493	C	A	0.0378988	0.00450409	0.2836	3.952e-17	0.000588476	70.7994
	rs9461758	A	C	0.0651805	0.010238	0.0461	1.934e-10	0.00033698	40.5318
	rs998584	A	C	0.0280396	0.00404569	0.4921	4.187e-12	0.000399331	48.0343
	rs632057	G	T	-0.0229169	0.00417222	0.6053	3.958e-08	0.000250851	30.1696
	rs73025562	A	G	0.0307899	0.00455146	0.2669	1.335e-11	0.00038045	45.7623
	rs117733303	G	A	-0.187102	0.0158614	0.0291	4.089e-32	0.0011559	139.145
	rs10455872	G	A	-0.194254	0.00851178	0.0702	2.79e-115	0.00431289	520.824
	rs73596816	A	G	-0.0834983	0.0120979	0.0358	5.133e-12	0.000396011	47.6349
	rs2070971	T	G	0.0340363	0.00554545	0.1577	8.372e-10	0.000313202	37.6709
	rs13240065	A	G	-0.0900748	0.00612935	0.1259	6.872e-49	0.00179286	215.959
	rs6972634	G	A	0.0223716	0.00407663	0.44	4.07e-08	0.000250399	30.1152
	rs59347135	G	C	0.064026	0.0095681	0.0553	2.207e-11	0.000372261	44.7769
	rs139315015	G	A	-0.147988	0.00671742	0.1049	1.47e-107	0.0040202	485.336
	rs2954021	G	A	-0.0778738	0.00409352	0.5109	1.086e-80	0.00300076	361.894
	rs2575876	A	G	-0.0298824	0.00478306	0.2424	4.169e-10	0.000324509	39.0313
	rs12247907	C	G	0.022373	0.00392613	0.4763	1.209e-08	0.000269993	32.4724
	rs7075988	G	A	0.0491279	0.00810694	0.0991	1.361e-09	0.000305322	36.7228
	rs12359135	C	T	-0.0277682	0.00397612	0.5327	2.874e-12	0.000405459	48.7717
	rs11039131	T	C	0.0231428	0.00424534	0.3169	4.999e-08	0.000247086	29.7167
	rs174529	C	T	0.0481862	0.004126	0.3745	1.638e-31	0.00113303	136.389
	rs964184	C	G	-0.195364	0.00569434	0.8495	1e-200	0.00969436	1177.05
	rs141469619	G	A	0.241577	0.0241301	0.0109	1.357e-23	0.000832874	100.227
	rs7112577	G	C	-0.0599964	0.0104209	0.0485	8.547e-09	0.000275592	33.146
	rs2460760	G	A	0.0249613	0.00450361	0.7421	2.982e-08	0.000255416	30.7188
	rs7337339	A	G	0.029614	0.00468419	0.263	2.58e-10	0.000332298	39.9685
	rs139974673	C	T	0.141719	0.0143791	0.0263	6.467e-23	0.000807205	97.1359
	rs247616	T	C	-0.0397585	0.00434307	0.3145	5.463e-20	0.000696484	83.8029
	rs72836561	T	C	0.0988616	0.0118262	0.0328	6.297e-17	0.000580843	69.8806
	rs12458441	C	A	0.0452332	0.00808713	0.0832	2.229e-08	0.000260111	31.2837
	rs73455626	C	A	0.0240661	0.00440666	0.2989	4.727e-08	0.000247988	29.8252
	rs3679	C	T	-0.0248395	0.00441856	0.6455	1.892e-08	0.000262759	31.6022
	rs116843064	A	G	-0.176001	0.0155867	0.0212	1.441e-29	0.00105929	127.503
	rs58542926	T	C	-0.117702	0.00785846	0.0716	1.026e-50	0.00186223	224.331
	rs187429064	G	A	-0.166812	0.0149885	0.0419	9.028e-29	0.00102906	123.861
	rs584007	G	A	0.0767285	0.00418552	0.6342	4.606e-75	0.00278708	336.053
	rs60220392	C	T	0.035783	0.00651991	0.1084	4.059e-08	0.000250443	30.1205
Free cholesterol to total lipids ratio in chylomicrons and extremely large VLDL	rs11591147	T	G	0.140548	0.0154372	0.0286	8.67e-20	0.000688899	82.8897
	rs4970836	A	G	-0.0325687	0.00518189	0.7733	3.276e-10	0.00032842	39.5019
	rs952274	T	G	0.0311853	0.00519462	0.2075	1.933e-09	0.000299646	36.0399
	rs1260326	C	T	-0.0728445	0.00442518	0.6187	6.954e-61	0.00224854	270.971
	rs10187501	G	A	-0.0258892	0.00459318	0.3308	1.736e-08	0.000264144	31.7689
	rs117733303	G	A	-0.096408	0.017175	0.0297	1.985e-08	0.000261978	31.5082
	rs10455872	G	A	-0.0962692	0.00945547	0.0671	2.403e-24	0.000861354	103.658
	rs10486794	A	G	0.0241816	0.00442472	0.4171	4.626e-08	0.000248335	29.8669
	rs12673242	C	T	0.0312443	0.00572743	0.1604	4.892e-08	0.000247435	29.7587
	rs13232120	T	A	-0.0781884	0.00657093	0.1212	1.196e-32	0.00117616	141.587
	rs10096633	T	C	-0.0892343	0.00679074	0.1173	1.928e-39	0.00143401	172.672
	rs2954021	G	A	-0.0405183	0.00435316	0.5103	1.305e-20	0.000719991	86.6334
	rs12245149	A	C	0.0259751	0.00415453	0.4752	4.046e-10	0.000324995	39.0898
	rs174592	G	A	0.0377309	0.00434998	0.3775	4.179e-18	0.000625312	75.2339
	rs964184	C	G	-0.111582	0.00600845	0.8472	5.535e-77	0.00286	344.87
	rs139974673	C	T	0.114195	0.0154935	0.0264	1.699e-13	0.000451597	54.3241
	rs1560390	C	T	-0.0309153	0.00540013	0.2045	1.035e-08	0.000272501	32.7741
	rs80123226	T	A	0.0856466	0.00455055	0.3061	5.068e-79	0.00293739	354.229
	rs1077834	C	T	0.110768	0.00491542	0.2415	1.89e-112	0.00420559	507.812
	rs3764261	A	C	0.0265791	0.00458532	0.3127	6.769e-09	0.000279362	33.5996
	rs77542162	G	A	-0.118871	0.0194033	0.0208	8.993e-10	0.000312041	37.5312
	rs56289821	A	G	0.0535614	0.00672655	0.1149	1.683e-15	0.000527033	63.4033
	rs144439590	T	C	0.0786002	0.0143204	0.0307	4.049e-08	0.000250482	30.1252
	rs7412	T	C	0.259935	0.00822838	0.0745	1e-200	0.00823114	997.918
Total lipid levels in chylomicrons and extremely large VLDL	rs1007205	C	T	0.0672177	0.0041885	0.6594	5.888e-58	0.00213732	257.539
	rs4846923	G	T	-0.0314533	0.00440184	0.682	8.969e-13	0.000424449	51.0569
	rs4665710	C	A	0.0519246	0.0046183	0.7299	2.5e-29	0.0010502	126.408
	rs1260326	C	T	-0.0951491	0.00417297	0.6181	4.45e-115	0.00430519	519.89
	rs76866386	C	T	-0.0547725	0.00806294	0.072	1.097e-11	0.000383635	46.1456
	rs10184004	T	C	-0.0361671	0.00419387	0.3832	6.476e-18	0.000618126	74.3689
	rs78058190	A	G	0.0720686	0.00990567	0.0675	3.452e-13	0.000440029	52.932
	rs2138161	C	T	0.0276481	0.00418074	0.6495	3.761e-11	0.000363592	43.7339
	rs6445879	T	C	0.0274913	0.00428306	0.6926	1.375e-10	0.000342516	41.198
	rs687339	T	C	0.0290052	0.00489221	0.7916	3.05e-09	0.000292256	35.1509
	rs1203110	G	C	0.0402738	0.00707188	0.0983	1.234e-08	0.000269653	32.4316
	rs442177	T	G	0.030021	0.00395685	0.5651	3.271e-14	0.000478512	57.5633
	rs9687846	A	G	0.0454673	0.00523344	0.181	3.694e-18	0.000627334	75.4774
	rs11749783	C	T	0.029058	0.00400714	0.4136	4.12e-13	0.000437138	52.5841
	rs76495289	T	A	-0.0257718	0.00455374	0.2654	1.518e-08	0.000266309	32.0292
	rs6874202	C	T	0.0374617	0.00410837	0.6448	7.625e-20	0.000691009	83.1437
	rs35303934	A	G	0.0349462	0.00557796	0.1633	3.727e-10	0.000326327	39.25
	rs6689	G	A	0.0445084	0.00519511	0.218	1.059e-17	0.000610064	73.3983
	rs998584	A	C	0.0287078	0.00404715	0.4921	1.309e-12	0.000418278	50.3144
	rs10872311	A	C	0.0253721	0.00450946	0.2678	1.84e-08	0.000263206	31.656
	rs632057	G	T	-0.0231507	0.00417365	0.6053	2.908e-08	0.000255818	30.7672
	rs73025562	A	G	0.0326238	0.00455278	0.2669	7.739e-13	0.000426853	51.3463
	rs117733303	G	A	-0.192598	0.0158641	0.0291	6.443e-34	0.0012243	147.389
	rs10455872	G	A	-0.200492	0.00851485	0.0702	1.37e-122	0.00458976	554.413
	rs73596816	A	G	-0.0911255	0.012097	0.0358	4.963e-14	0.000471698	56.7433
	rs2070971	T	G	0.0318312	0.00554752	0.1577	9.585e-09	0.000273738	32.9231
	rs13240065	A	G	-0.083148	0.0061317	0.1258	6.879e-42	0.00152696	183.881
	rs6972634	G	A	0.0222532	0.00407816	0.44	4.851e-08	0.000247569	29.7749
	rs59347135	G	C	0.0633227	0.00957228	0.0553	3.71e-11	0.000363812	43.7603
	rs10096633	T	C	-0.13655	0.00634959	0.1189	1.39e-102	0.00383154	462.473
	rs4738684	G	A	-0.0240348	0.00431355	0.651	2.519e-08	0.000258134	31.0458
	rs2954021	G	A	-0.0770327	0.0040951	0.5109	6.145e-79	0.00293421	353.845
	rs2575876	A	G	-0.0283444	0.00478481	0.2424	3.145e-09	0.00029176	35.0912
	rs11000430	A	G	0.0502141	0.00815674	0.0951	7.454e-10	0.000315086	37.8975
	rs12359135	C	T	-0.0286719	0.00405362	0.5333	1.514e-12	0.000415904	50.0287
	rs174529	C	T	0.0463176	0.00412732	0.3745	3.173e-29	0.00104628	125.936
	rs964184	C	G	-0.193795	0.00569657	0.8495	1e-200	0.00953333	1157.31
	rs144018203	C	G	0.244988	0.0241488	0.0111	3.49e-24	0.000855212	102.918
	rs7112577	G	C	-0.0607422	0.0104234	0.0485	5.626e-09	0.000282352	33.9593
	rs4489873	A	T	0.0235215	0.00412386	0.3815	1.172e-08	0.00027049	32.5323
	rs7140110	C	T	0.0297687	0.00450867	0.2971	4.042e-11	0.000362421	43.5929
	rs139974673	C	T	0.133264	0.0145258	0.0264	4.544e-20	0.000699506	84.1668
	rs183130	T	C	-0.0514637	0.00437894	0.3145	6.852e-32	0.00114739	138.12
	rs72836561	T	C	0.0935268	0.0118298	0.0328	2.657e-15	0.000519568	62.5048
	rs12458441	C	A	0.0451312	0.00809044	0.0832	2.428e-08	0.000258729	31.1174
	rs73455626	C	A	0.0241985	0.00440793	0.2989	4.025e-08	0.000250579	30.137
	rs116843064	A	G	-0.168022	0.0155844	0.0212	4.216e-27	0.000965774	116.236
	rs58542926	T	C	-0.126632	0.00786132	0.0716	2.235e-58	0.0021533	259.469
	rs187429064	G	A	-0.181581	0.0149897	0.0419	8.942e-34	0.0012189	146.738
	rs584007	G	A	0.0808269	0.00418704	0.6342	4.965e-83	0.00308959	372.64
	rs71352248	C	A	-0.0545968	0.0100081	0.0478	4.89e-08	0.000247442	29.7595
	rs1883711	C	G	0.0640184	0.0115656	0.0442	3.108e-08	0.000254749	30.6385
Concentration of chylomicrons and extremely large VLDL particles	rs17414716	G	A	-0.106816	0.0195885	0.025	4.953e-08	0.000247236	29.7347
	rs1167996	G	T	0.0664144	0.00419327	0.6582	1.692e-56	0.00208191	250.849
	rs4846923	G	T	-0.0317314	0.00440199	0.682	5.66e-13	0.000431958	51.9606
	rs4665710	C	A	0.0512824	0.0046184	0.7299	1.2e-28	0.00102437	123.295
	rs1260326	C	T	-0.0947373	0.00417302	0.6181	4.25e-114	0.00426806	515.387
	rs76866386	C	T	-0.0546514	0.00806303	0.072	1.218e-11	0.000381934	45.9409
	rs10184004	T	C	-0.0362847	0.00419393	0.3832	5.073e-18	0.000622132	74.8511
	rs78058190	A	G	0.0723297	0.00990584	0.0675	2.841e-13	0.000443207	53.3143
	rs2138161	C	T	0.0276402	0.00418089	0.6495	3.815e-11	0.000363359	43.7058
	rs6445879	T	C	0.0273313	0.0042831	0.6926	1.757e-10	0.000338535	40.7189
	rs687339	T	C	0.029072	0.00489231	0.7916	2.809e-09	0.000293591	35.3115
	rs1203110	G	C	0.0401313	0.007072	0.0983	1.39e-08	0.00026774	32.2014
	rs442177	T	G	0.029962	0.00395688	0.5651	3.672e-14	0.000476623	57.336
	rs9687846	A	G	0.045471	0.00523365	0.181	3.682e-18	0.000627387	75.4837
	rs11749783	C	T	0.029098	0.00400717	0.4136	3.829e-13	0.000438337	52.7283
	rs7712182	A	T	-0.0264411	0.00463631	0.2638	1.177e-08	0.000270423	32.5242
	rs6874202	C	T	0.0372267	0.0041085	0.6449	1.294e-19	0.000682329	82.0986
	rs35303934	A	G	0.0346533	0.00557786	0.1633	5.21e-10	0.000320894	38.5964
	rs6689	G	A	0.0444928	0.00519505	0.218	1.086e-17	0.000609651	73.3486
	rs998584	A	C	0.0288253	0.00404718	0.4921	1.061e-12	0.000421704	50.7267
	rs10872311	A	C	0.0254485	0.00450964	0.2678	1.67e-08	0.000264772	31.8443
	rs632057	G	T	-0.0229832	0.00417365	0.6053	3.655e-08	0.000252132	30.3237
	rs73025562	A	G	0.032689	0.0045528	0.2669	6.973e-13	0.000428555	51.5511
	rs117733303	G	A	-0.192574	0.0158653	0.0291	6.635e-34	0.00122382	147.331
	rs10455872	G	A	-0.200872	0.00851475	0.0703	4.76e-123	0.00460719	556.528
	rs73596816	A	G	-0.0916394	0.012097	0.0358	3.581e-14	0.000477033	57.3853
	rs2070971	T	G	0.0318416	0.00554757	0.1577	9.483e-09	0.000273913	32.944
	rs13240065	A	G	-0.0825341	0.00613184	0.1258	2.692e-41	0.00150446	181.167
	rs59347135	G	C	0.0631289	0.00957213	0.0553	4.25e-11	0.000361601	43.4943
	rs10096633	T	C	-0.135879	0.00634972	0.1189	1.36e-101	0.00379398	457.922
	rs4738684	G	A	-0.0237784	0.00431368	0.651	3.541e-08	0.000252644	30.3854
	rs2954021	G	A	-0.0768096	0.00409512	0.5109	1.718e-78	0.00291726	351.795
	rs2740488	C	A	-0.0275035	0.00471245	0.2518	5.336e-09	0.00028321	34.0625
	rs11000430	A	G	0.0503147	0.00815756	0.0951	6.922e-10	0.000316285	38.0418
	rs12359135	C	T	-0.0285654	0.00405366	0.5333	1.831e-12	0.000412814	49.6568
	rs174529	C	T	0.0472343	0.0041274	0.3745	2.517e-30	0.00108802	130.965
	rs964184	C	G	-0.192868	0.00569681	0.8495	1e-200	0.00944247	1146.18
	rs144018203	C	G	0.244926	0.0241489	0.0111	3.584e-24	0.000854775	102.865
	rs7112577	G	C	-0.061149	0.0104233	0.0485	4.45e-09	0.000286147	34.4158
	rs4489873	A	T	0.0237082	0.00412397	0.3815	8.984e-09	0.000274786	33.0491
	rs7337339	A	G	0.0307322	0.00468584	0.263	5.434e-11	0.000357607	43.0137
	rs139974673	C	T	0.132656	0.014526	0.0264	6.707e-20	0.000693114	83.3971
	rs4775044	G	T	0.0226699	0.00398592	0.5069	1.289e-08	0.000268949	32.3469
	rs183130	T	C	-0.0514142	0.00437916	0.3145	7.889e-32	0.00114507	137.84
	rs72836561	T	C	0.0936933	0.0118297	0.0328	2.372e-15	0.00052142	62.7278
	rs12458441	C	A	0.0444293	0.00809054	0.0832	3.985e-08	0.00025074	30.1563
	rs73455626	C	A	0.0242934	0.004408	0.2989	3.564e-08	0.00025254	30.3728
	rs116843064	A	G	-0.166318	0.0155846	0.0212	1.377e-26	0.000946293	113.889
	rs58542926	T	C	-0.126386	0.00786146	0.0716	3.716e-58	0.00214491	258.456
	rs187429064	G	A	-0.18167	0.0149902	0.0419	8.353e-34	0.00122002	146.874
	rs10119	A	G	0.0461654	0.00447587	0.2807	6.073e-25	0.000883979	106.383
	rs157595	G	A	0.0816309	0.00422621	0.6148	3.987e-83	0.00309321	373.078
	rs1883711	C	G	0.0632935	0.0115656	0.0442	4.436e-08	0.000249012	29.9484
Phospholipid levels in chylomicrons and extremely large VLDL	rs1007205	C	T	0.0702459	0.0041876	0.6594	3.736e-63	0.00233476	281.386
	rs4846923	G	T	-0.0293229	0.0044012	0.682	2.693e-11	0.000369026	44.3878
	rs2678379	G	A	0.0518517	0.00465234	0.7281	7.549e-29	0.00103201	124.216
	rs1260326	C	T	-0.100812	0.00417216	0.6181	5.45e-129	0.0048322	583.84
	rs76866386	C	T	-0.0515958	0.00806128	0.072	1.549e-10	0.000340581	40.9651
	rs10184004	T	C	-0.0362746	0.0041931	0.3832	5.104e-18	0.000622031	74.8389
	rs78058190	A	G	0.0704061	0.00990248	0.0675	1.161e-12	0.00042024	50.5505
	rs2138161	C	T	0.0274225	0.00418028	0.6495	5.382e-11	0.000357764	43.0326
	rs6445879	T	C	0.0282493	0.00428227	0.6926	4.201e-11	0.00036179	43.517
	rs687339	T	C	0.0267084	0.00489137	0.7916	4.753e-08	0.000247899	29.8145
	rs59950280	A	G	0.0259977	0.00440844	0.3162	3.696e-09	0.000289148	34.7769
	rs442177	T	G	0.0295022	0.00395611	0.5651	8.826e-14	0.000462295	55.6115
	rs9686661	T	C	0.0442048	0.00515975	0.1816	1.06e-17	0.000610047	73.3962
	rs11749783	C	T	0.02607	0.00400656	0.4136	7.676e-11	0.000351991	42.338
	rs76495289	T	A	-0.0258634	0.00455323	0.2653	1.345e-08	0.000268264	32.2645
	rs6874202	C	T	0.0379936	0.00410781	0.6448	2.264e-20	0.000710948	85.5445
	rs35303934	A	G	0.0353882	0.00561792	0.164	2.992e-10	0.000329891	39.6789
	rs6689	G	A	0.045046	0.00519445	0.218	4.248e-18	0.000625041	75.2014
	rs998584	A	C	0.0280835	0.0040465	0.4921	3.916e-12	0.000400419	48.1653
	rs632057	G	T	-0.0233834	0.00417298	0.6053	2.1e-08	0.000261071	31.3991
	rs73025562	A	G	0.0323413	0.00455208	0.2669	1.206e-12	0.000419624	50.4763
	rs117733303	G	A	-0.19162	0.0158593	0.0291	1.306e-33	0.00121266	145.986
	rs10455872	G	A	-0.201228	0.00851343	0.0703	1.62e-123	0.00462491	558.678
	rs73596816	A	G	-0.0903669	0.0120933	0.0358	7.871e-14	0.000464165	55.8366
	rs2070971	T	G	0.0333694	0.0055466	0.1577	1.786e-09	0.000300926	36.194
	rs13240065	A	G	-0.0888432	0.00613047	0.1258	1.36e-47	0.00174361	210.017
	rs10107658	A	G	0.040955	0.00618716	0.1283	3.608e-11	0.000364268	43.8152
	rs1961456	G	A	0.0294818	0.00434511	0.3136	1.161e-11	0.000382724	46.0359
	rs10096633	T	C	-0.134302	0.0063485	0.1189	2.48e-99	0.00370816	447.525
	rs2954021	G	A	-0.078409	0.00409427	0.5109	9.511e-82	0.00304091	366.751
	rs2575876	A	G	-0.0293225	0.00478403	0.2424	8.83e-10	0.000312339	37.567
	rs11000430	A	G	0.0508848	0.00815501	0.0952	4.384e-10	0.000323693	38.9332
	rs12359135	C	T	-0.0277998	0.00397686	0.5327	2.741e-12	0.000406231	48.8647
	rs174529	C	T	0.0477439	0.00412658	0.3745	5.859e-31	0.00111204	133.859
	rs964184	C	G	-0.19921	0.00569547	0.8495	1e-200	0.0100719	1223.36
	rs144018203	C	G	0.23652	0.0241466	0.0111	1.181e-22	0.000797306	95.9437
	rs2460760	G	A	0.0246942	0.00450417	0.7421	4.193e-08	0.000249919	30.0575
	rs4489873	A	T	0.023693	0.00408745	0.381	6.77e-09	0.000279359	33.5992
	rs7140110	C	T	0.0304583	0.00450766	0.2971	1.409e-11	0.00037957	45.6564
	rs139974673	C	T	0.140002	0.0145222	0.0264	5.393e-22	0.000772342	92.9375
	rs183130	T	C	-0.0409333	0.00437837	0.3145	8.849e-21	0.000726376	87.4022
	rs72836561	T	C	0.0890683	0.0118287	0.0328	5.079e-14	0.000471321	56.6979
	rs12458441	C	A	0.0491812	0.00808899	0.0832	1.202e-09	0.000307343	36.9659
	rs34194998	G	A	-0.0248477	0.00455365	0.2773	4.852e-08	0.000247567	29.7746
	rs116843064	A	G	-0.166706	0.0155815	0.0212	1.029e-26	0.00095108	114.466
	rs58542926	T	C	-0.12614	0.00785986	0.0716	5.848e-58	0.00213743	257.553
	rs187429064	G	A	-0.185112	0.0149877	0.0419	4.812e-35	0.00126707	152.544
	rs584007	G	A	0.0813178	0.00418619	0.6342	4.719e-84	0.00312839	377.335
	rs1883711	C	G	0.0626559	0.0114524	0.0439	4.475e-08	0.000248871	29.9314
Phospholipids to total lipids ratio in medium LDL	rs35945278	A	C	0.0299527	0.00411579	0.4684	3.4e-13	0.000440274	52.9614
	rs75460349	C	A	-0.095317	0.0129047	0.0307	1.511e-13	0.000453517	54.5552
	rs11591147	T	G	0.410068	0.0142207	0.0283	7.58e-183	0.00686793	831.504
	rs693668	A	G	-0.0444373	0.00418557	0.6265	2.489e-26	0.000936543	112.715
	rs3005923	A	G	0.14374	0.0168289	0.0394	1.328e-17	0.000606357	72.952
	rs7528419	G	A	0.14261	0.00467283	0.2231	1e-200	0.00768659	931.387
	rs191304590	G	T	0.0468028	0.00825787	0.0682	1.448e-08	0.000267078	32.1218
	rs496800	C	A	-0.0309772	0.00401502	0.5435	1.207e-14	0.000494814	59.5253
	rs140798831	C	T	0.0441584	0.00418709	0.6736	5.283e-26	0.00092416	111.223
	rs563290	A	G	-0.126881	0.0052144	0.8179	8.83e-131	0.0049	592.072
	rs219562	G	A	-0.0244393	0.00437815	0.304	2.376e-08	0.000259078	31.1593
	rs4245791	T	C	0.0505504	0.00434816	0.7061	3.051e-31	0.00112279	135.155
	rs6709904	G	A	0.0394186	0.00617739	0.1132	1.758e-10	0.000338526	40.7178
	rs360801	G	A	0.0245357	0.00410881	0.3597	2.351e-09	0.000296472	35.6581
	rs72839616	G	T	0.0384257	0.00702756	0.091	4.555e-08	0.000248585	29.897
	rs72926946	A	C	0.0272617	0.00435287	0.2867	3.778e-10	0.000326107	39.2236
	rs13076933	G	T	0.0317541	0.00456438	0.2567	3.477e-12	0.000402355	48.3982
	rs16848079	T	C	-0.066528	0.00936022	0.0751	1.181e-12	0.000419954	50.5161
	rs76709418	G	C	-0.0780763	0.0135619	0.0297	8.56e-09	0.000275567	33.143
	rs185567543	T	A	-0.184615	0.0251149	0.013	1.97e-13	0.000449179	54.0332
	rs7707394	A	G	-0.0399759	0.00412224	0.3785	3.086e-22	0.000781516	94.0422
	rs12916	C	T	-0.0617026	0.00403107	0.4321	6.891e-53	0.00194477	234.293
	rs6882345	A	G	-0.0291933	0.00417161	0.6455	2.595e-12	0.000407128	48.9726
	rs760632	G	A	0.0322828	0.00395362	0.4725	3.204e-16	0.000554192	66.6724
	rs144861591	T	C	0.0522137	0.00856554	0.066	1.089e-09	0.000308939	37.158
	rs9462860	C	G	0.0292617	0.00397687	0.513	1.867e-13	0.000450059	54.139
	rs9496614	C	T	0.0281617	0.0047252	0.2355	2.524e-09	0.000295322	35.5197
	rs12208357	T	C	-0.0517422	0.00813362	0.0705	1.998e-10	0.000336451	40.4682
	rs1510226	C	T	-0.088357	0.0155256	0.0276	1.263e-08	0.000269287	32.3875
	rs10455872	G	A	-0.114521	0.00858875	0.0701	1.472e-40	0.00147643	177.787
	rs869412	C	T	0.0307328	0.00465911	0.2298	4.216e-11	0.000361733	43.5101
	rs55718143	G	A	-0.0392395	0.00537813	0.1675	2.962e-13	0.000442527	53.2325
	rs4722551	C	T	-0.0492326	0.00526752	0.1747	9.065e-21	0.000725979	87.3544
	rs41279633	T	G	-0.0346565	0.00542171	0.1707	1.636e-10	0.0003397	40.8591
	rs13234378	T	A	-0.0378463	0.00591359	0.1267	1.555e-10	0.000340521	40.9578
	rs3842	C	T	0.0316966	0.00566037	0.1476	2.147e-08	0.000260718	31.3566
	rs7012814	A	G	-0.0246818	0.00418635	0.4888	3.729e-09	0.000289003	34.7595
	rs2737252	A	G	0.0238975	0.00435755	0.2882	4.154e-08	0.000250069	30.0755
	rs112875651	A	G	0.0245793	0.00420616	0.3816	5.107e-09	0.000283917	34.1476
	rs58404036	T	C	-0.0252431	0.00432176	0.3646	5.191e-09	0.000283653	34.1159
	rs2575876	A	G	0.0285429	0.00471583	0.2427	1.426e-09	0.000304575	36.6329
	rs635634	C	T	0.054451	0.00510261	0.8119	1.388e-26	0.000946156	113.873
	rs4382584	A	G	0.0266121	0.00452535	0.2675	4.086e-09	0.000287525	34.5817
	rs11601507	A	C	-0.0573967	0.00744226	0.0896	1.236e-14	0.000494421	59.4781
	rs10832954	A	G	-0.029261	0.00437577	0.6837	2.277e-11	0.000371755	44.716
	rs174567	G	A	0.0614441	0.00407553	0.355	2.317e-51	0.00188678	227.293
	rs35882350	G	A	-0.0259673	0.00456268	0.27	1.261e-08	0.000269304	32.3895
	rs11065979	T	C	0.0230427	0.00408896	0.4138	1.747e-08	0.000264043	31.7567
	rs2251468	A	C	0.0230586	0.00401173	0.6291	9.042e-09	0.000274682	33.0365
	rs1460816	A	G	0.0257992	0.00394025	0.5345	5.846e-11	0.000356418	42.8706
	rs61965607	C	G	-0.0359669	0.00481753	0.2312	8.278e-14	0.000463343	55.7377
	rs6573778	C	T	0.0305009	0.00398689	0.5496	2.005e-14	0.000486513	58.5263
	rs8017274	G	C	-0.0450178	0.00582776	0.8569	1.121e-14	0.000496019	59.6704
	rs28929474	T	C	-0.137073	0.0153102	0.0203	3.457e-19	0.000666195	80.156
	rs11849582	G	A	-0.0537073	0.00559538	0.6429	8.11e-22	0.000765638	92.13
	rs2043085	C	T	0.0579381	0.00398011	0.5914	5.278e-48	0.00175923	211.9
	rs1077834	C	T	-0.0644906	0.00472213	0.2387	1.831e-42	0.00154879	186.513
	rs34042070	G	C	-0.0588002	0.00495552	0.2175	1.786e-32	0.00116955	140.79
	rs704	A	G	-0.023523	0.00401624	0.4702	4.714e-09	0.000285213	34.3035
	rs4794372	A	G	0.0292345	0.003944	0.5083	1.24e-13	0.000456739	54.9429
	rs1801689	C	A	-0.112035	0.0142926	0.0287	4.554e-15	0.000510751	61.4435
	rs77542162	G	A	-0.149354	0.0175806	0.0208	1.973e-17	0.000599866	72.1706
	rs73009557	A	G	0.08057	0.0125544	0.0285	1.384e-10	0.000342415	41.1857
	rs6511720	T	G	0.17603	0.00617272	0.1166	7.12e-179	0.00671801	813.231
	rs2569550	C	T	-0.0518704	0.0040649	0.5995	2.722e-37	0.00135238	162.829
	rs58542926	T	C	0.0559807	0.00759047	0.0717	1.642e-13	0.000452158	54.3917
	rs7258089	T	C	0.0524756	0.00741639	0.0833	1.488e-12	0.000416195	50.0638
	rs62117160	A	G	0.362868	0.0102257	0.0417	1e-200	0.0103641	1259.22
	rs112450640	A	G	0.500489	0.0164013	0.0189	1e-200	0.00768476	931.163
	rs140824606	A	G	-0.0996899	0.0139413	0.0287	8.636e-13	0.000425066	51.1312
	rs28399665	T	C	0.425881	0.0307005	0.0064	9.347e-44	0.00159786	192.433
	rs148601586	G	C	-0.150307	0.0215072	0.0136	2.775e-12	0.000406032	48.8407
	rs60049679	C	G	-0.114867	0.00708636	0.1174	4.317e-59	0.00218043	262.745
	rs2618566	T	G	0.0392121	0.00410147	0.6527	1.172e-21	0.000759589	91.4017
	rs117113213	A	G	-0.0949761	0.0112783	0.0452	3.729e-17	0.000589431	70.9143
	rs62217829	T	C	0.0491991	0.0080425	0.0717	9.512e-10	0.000311131	37.4218
Triglycerides in medium LDL	rs6699113	T	C	0.0263436	0.0040649	0.5304	9.126e-11	0.000349178	41.9995
	rs79598313	T	C	0.0907534	0.0128221	0.03	1.464e-12	0.00041646	50.0955
	rs11591147	T	G	-0.232407	0.0145729	0.0292	2.945e-57	0.00211076	254.332
	rs7534572	G	C	0.0447365	0.00438758	0.6699	2.063e-24	0.000863865	103.96
	rs646776	T	C	0.0854808	0.00473289	0.777	6.463e-73	0.00270555	326.195
	rs10908691	T	C	0.0254069	0.00441264	0.2935	8.524e-09	0.000275635	33.1513
	rs4073054	A	C	-0.0242842	0.00423379	0.6336	9.705e-09	0.000273538	32.8989
	rs684818	T	C	0.0241781	0.00397251	0.5466	1.155e-09	0.000307984	37.0431
	rs10188514	T	C	-0.0366767	0.00426771	0.6589	8.399e-18	0.000613864	73.8557
	rs563290	A	G	0.11325	0.00513688	0.8177	1.04e-107	0.00402596	486.034
	rs780094	C	T	-0.0540432	0.00416965	0.6248	2.033e-38	0.00139516	167.987
	rs4299376	T	G	-0.0293677	0.00450971	0.7074	7.411e-11	0.000352563	42.4068
	rs9844205	A	G	0.0291261	0.00503999	0.2149	7.515e-09	0.000277671	33.3961
	rs1154988	A	T	0.034781	0.00498408	0.7928	2.985e-12	0.000404842	48.6975
	rs10513685	A	G	0.0368481	0.00586182	0.132	3.255e-10	0.000328525	39.5146
	rs2331415	A	C	0.0375187	0.00499563	0.2384	5.898e-14	0.000468878	56.4039
	rs144064722	G	A	0.0972396	0.0132686	0.0288	2.327e-13	0.000446467	53.7067
	rs115436854	C	T	0.0843094	0.0125764	0.0335	2.031e-11	0.000373617	44.9401
	rs185567543	T	A	0.219968	0.0251971	0.0131	2.55e-18	0.000633414	76.2094
	rs342454	A	T	0.0292449	0.00403345	0.5724	4.15e-13	0.000437022	52.57
	rs7707394	A	G	0.0252812	0.00413508	0.3787	9.727e-10	0.00031077	37.3783
	rs12654264	T	A	0.0351753	0.00399788	0.4132	1.387e-18	0.000643405	77.4121
	rs6874202	C	T	0.0321655	0.00410072	0.6447	4.369e-15	0.00051143	61.5253
	rs3900938	C	T	0.026656	0.0044679	0.2772	2.43e-09	0.000295938	35.5938
	rs13191810	T	C	0.0388379	0.00470607	0.2894	1.548e-16	0.000566102	68.1061
	rs146203232	T	C	0.0612722	0.00791584	0.0725	9.906e-15	0.00049804	59.9137
	rs12690826	G	A	-0.0485439	0.00489718	0.2222	3.669e-23	0.000816526	98.2585
	rs73066485	G	T	0.0413913	0.00487112	0.2089	1.941e-17	0.000600134	72.2028
	rs139915535	G	A	0.103564	0.0174085	0.0187	2.697e-09	0.000294247	35.3904
	rs3916027	A	G	-0.0484569	0.00466298	0.2589	2.701e-25	0.000897308	107.988
	rs4876611	G	A	0.0298406	0.00441695	0.7126	1.419e-11	0.000379448	45.6418
	rs2954021	G	A	-0.0667434	0.00408756	0.5109	6.197e-60	0.00221245	266.613
	rs581080	C	G	0.0382983	0.00530165	0.822	5.054e-13	0.000433807	52.1831
	rs4149307	T	C	0.0392931	0.00545072	0.1839	5.645e-13	0.000432002	51.9659
	rs11789603	T	C	0.0376551	0.00664137	0.1058	1.43e-08	0.000267278	32.1458
	rs2575876	A	G	-0.0473398	0.00477405	0.2424	3.544e-23	0.000817094	98.3269
	rs635634	C	T	-0.0335483	0.00503598	0.8129	2.706e-11	0.000368944	44.3778
	rs12359135	C	T	-0.0240985	0.00408472	0.5331	3.642e-09	0.000289385	34.8055
	rs11601507	A	C	0.0441347	0.00735024	0.089	1.919e-09	0.000299761	36.0538
	rs10128711	C	T	0.0341899	0.00429853	0.685	1.808e-15	0.000525864	63.2626
	rs964184	C	G	-0.123804	0.00569081	0.8496	6.19e-105	0.00392067	473.273
	rs141469619	G	A	0.133522	0.024125	0.0109	3.12e-08	0.000254687	30.6311
	rs4149056	C	T	0.0319993	0.00541164	0.1665	3.358e-09	0.000290699	34.9636
	rs11170413	G	A	-0.0308017	0.00520774	0.1882	3.327e-09	0.000290852	34.9819
	rs1183910	A	G	0.0336959	0.00414966	0.3373	4.656e-16	0.000548073	65.9359
	rs206079	A	G	0.0247323	0.00397747	0.4524	5.032e-10	0.000321457	38.6641
	rs28929474	T	C	0.122115	0.0151923	0.0204	9.133e-16	0.000537041	64.608
	rs34295723	A	G	0.046988	0.00576271	0.6305	3.526e-16	0.000552622	66.4835
	rs139974673	C	T	0.129712	0.0143615	0.0263	1.687e-19	0.000677968	81.5735
	rs140711228	C	T	-0.102096	0.016511	0.0208	6.27e-10	0.00031789	38.235
	rs1318175	T	C	-0.119816	0.00548569	0.1632	9.36e-106	0.00395179	477.044
	rs4775033	T	A	-0.0732379	0.0063585	0.1202	1.069e-30	0.00110212	132.664
	rs1601933	T	C	-0.149301	0.00422482	0.4488	1e-200	0.0102794	1248.83
	rs11632618	A	G	0.214394	0.00846675	0.0654	1.83e-141	0.00530432	641.187
	rs7180487	T	G	0.106902	0.0179919	0.0472	2.822e-09	0.000293518	35.3027
	rs80236739	G	A	-0.0699584	0.0107715	0.0437	8.318e-11	0.000350686	42.1809
	rs77303550	T	C	-0.0540427	0.0050662	0.194	1.448e-26	0.000945466	113.789
	rs75679663	A	C	-0.170542	0.0169113	0.0257	6.466e-24	0.000845071	101.696
	rs8178824	T	C	0.0955452	0.0141008	0.0289	1.237e-11	0.000381691	45.9117
	rs115594766	G	A	-0.106282	0.00649506	0.1155	3.484e-60	0.00222195	267.76
	rs2569550	C	T	0.0271069	0.0040051	0.5994	1.305e-11	0.000380815	45.8063
	rs58542926	T	C	-0.0806305	0.00784535	0.0716	8.901e-25	0.00087769	105.625
	rs429358	C	T	0.130471	0.00550196	0.1569	2.61e-124	0.00465495	562.324
	rs144311893	T	C	-0.185848	0.0166373	0.0211	5.678e-29	0.0010367	124.781
	rs34827707	A	G	-0.143152	0.0145545	0.0278	7.912e-23	0.000803891	96.7368
	rs117113213	A	G	0.0947753	0.0113639	0.0455	7.428e-17	0.000578137	69.5549
Triglycerides to total lipids ratio in medium LDL	rs11591147	T	G	0.147683	0.014265	0.0284	4.064e-25	0.000890586	107.179
	rs553741	C	G	-0.0251741	0.00426039	0.6452	3.445e-09	0.000290289	34.9141
	rs12740374	T	G	0.0390155	0.00471188	0.2227	1.229e-16	0.000569882	68.5611
	rs588245	G	A	0.0295469	0.00398356	0.5453	1.196e-13	0.000457329	55.0139
	rs4665972	C	T	-0.0306432	0.0042166	0.6154	3.668e-13	0.000439035	52.8123
	rs75331444	A	G	0.0474556	0.00777358	0.0716	1.03e-09	0.000309846	37.2671
	rs3775228	T	C	0.0317528	0.0040385	0.3843	3.765e-15	0.000513863	61.8181
	rs12916	C	T	-0.0320915	0.00405955	0.4325	2.675e-15	0.000519454	62.4911
	rs3132685	A	G	-0.0415107	0.00703072	0.1247	3.544e-09	0.000289828	34.8588
	rs10455872	G	A	-0.0483406	0.00865782	0.07	2.358e-08	0.000259204	31.1745
	rs12702449	A	C	-0.0320617	0.00409731	0.4289	5.074e-15	0.000508981	61.2305
	rs17145738	T	C	-0.0345136	0.00602938	0.1217	1.039e-08	0.000272437	32.7664
	rs2126263	A	G	-0.0526586	0.00655131	0.8799	9.141e-16	0.000537028	64.6064
	rs115849089	A	G	-0.054434	0.00637449	0.1177	1.35e-17	0.000606085	72.9193
	rs66614050	T	C	-0.0354549	0.00458955	0.4039	1.117e-14	0.000496072	59.6767
	rs686030	A	C	0.0324835	0.0059003	0.8657	3.683e-08	0.000252009	30.309
	rs635634	C	T	0.0284445	0.00514006	0.812	3.132e-08	0.000254623	30.6234
	rs174548	G	C	0.04756	0.00423847	0.3257	3.216e-29	0.00104606	125.909
	rs964184	C	G	-0.0926783	0.00566857	0.85	4.384e-60	0.00221816	267.302
	rs4149056	C	T	0.038171	0.0054346	0.1665	2.161e-12	0.000410112	49.3317
	rs11066301	G	A	0.024124	0.00413549	0.4135	5.431e-09	0.000282924	34.0281
	rs12888938	G	A	-0.0353728	0.00587587	0.3926	1.744e-09	0.000301309	36.24
	rs139974673	C	T	0.101979	0.0145681	0.0264	2.556e-12	0.000407372	49.0019
	rs1318175	T	C	-0.127882	0.00545412	0.1632	1.42e-121	0.00455131	549.746
	rs4775033	T	A	-0.0793097	0.00631685	0.1203	3.719e-36	0.00130927	157.632
	rs1601933	T	C	-0.145395	0.00420175	0.4491	1e-200	0.0098601	1197.38
	rs118080523	G	A	0.0896894	0.014	0.0418	1.49e-10	0.000341214	41.0412
	rs11632618	A	G	0.215759	0.00842337	0.0655	1.06e-144	0.00542688	656.083
	rs7180487	T	G	0.15134	0.0180253	0.047	4.619e-17	0.000585919	70.4917
	rs28465467	A	T	-0.0362982	0.00589836	0.1405	7.558e-10	0.00031486	37.8704
	rs3213423	G	T	-0.032442	0.00473617	0.7563	7.393e-12	0.000390067	46.9196
	rs75679663	A	C	-0.150127	0.0168317	0.0256	4.692e-19	0.000661185	79.5528
	rs6511720	T	G	0.0711461	0.00622769	0.1165	3.167e-30	0.00108424	130.509
	rs111278137	A	G	0.0935573	0.0158123	0.0213	3.284e-09	0.000291063	35.0073
	rs118147862	A	G	0.339347	0.0105473	0.0431	1e-200	0.00853548	1035.13
	rs147711004	A	G	-0.0811716	0.0113076	0.0409	7.048e-13	0.00042838	51.5301
	rs7254892	A	G	0.372608	0.0113054	0.0346	1e-200	0.00895312	1086.24
Monounsaturated fatty acids (16:1, 18:1) levels	rs17414716	G	A	-0.119911	0.0196396	0.0251	1.024e-09	0.000309934	37.2778
	rs1007205	C	T	0.0716121	0.00421121	0.6596	7.527e-65	0.00239918	289.169
	rs660240	C	T	0.0462241	0.0048052	0.7817	6.609e-22	0.000769001	92.535
	rs11895352	T	C	-0.0297261	0.00408085	0.5121	3.234e-13	0.000441093	53.06
	rs4296389	T	C	-0.0634985	0.00455354	0.3123	3.382e-44	0.00161463	194.455
	rs1260326	C	T	-0.111758	0.00419321	0.6181	1.69e-156	0.00587287	710.319
	rs76866386	C	T	-0.0498062	0.00809728	0.0721	7.7e-10	0.000314557	37.834
	rs10195252	C	T	-0.0248444	0.00421957	0.3821	3.912e-09	0.000288231	34.6666
	rs11693150	C	A	0.024506	0.00397874	0.5104	7.309e-10	0.000315402	37.9356
	rs78058190	A	G	0.0623249	0.00993532	0.0676	3.54e-10	0.000327163	39.3506
	rs7609911	C	A	0.0245737	0.00397476	0.4434	6.312e-10	0.000317782	38.2219
	rs687339	T	C	0.0301341	0.00492061	0.7918	9.123e-10	0.00031181	37.5034
	rs59950280	A	G	0.0349001	0.00443507	0.3158	3.571e-15	0.000514727	61.9221
	rs2331415	A	C	0.0402432	0.00501613	0.2384	1.034e-15	0.000535011	64.3636
	rs13112099	G	T	0.0278751	0.0043144	0.496	1.04e-10	0.000347049	41.7433
	rs185567543	T	A	0.141131	0.0250938	0.013	1.864e-08	0.000262993	31.6304
	rs442177	T	G	0.0314778	0.00397706	0.5651	2.476e-15	0.00052072	62.6435
	rs9687846	A	G	0.0341981	0.00521215	0.1813	5.337e-11	0.000357901	43.049
	rs7707394	A	G	0.0240632	0.00416406	0.3787	7.525e-09	0.00027765	33.3936
	rs11749783	C	T	0.0323558	0.00406484	0.4142	1.722e-15	0.000526665	63.3591
	rs6874202	C	T	0.0405574	0.0042103	0.6455	5.806e-22	0.000771131	92.7915
	rs2074493	C	A	0.0399573	0.00453036	0.2838	1.146e-18	0.000646538	77.7893
	rs3104412	G	A	-0.0251923	0.00430152	0.4546	4.725e-09	0.000285176	34.2991
	rs4715317	G	T	-0.0271858	0.0042821	0.6459	2.172e-10	0.000335097	40.3052
	rs146203232	T	C	0.0632813	0.00798026	0.0725	2.196e-15	0.000522681	62.8795
	rs117733303	G	A	-0.0927418	0.0159404	0.0291	5.954e-09	0.000281436	33.8491
	rs10455872	G	A	-0.101979	0.00856678	0.0701	1.128e-32	0.00117712	141.702
	rs6968865	T	A	0.0249701	0.00429742	0.6166	6.229e-09	0.000280706	33.7612
	rs56130071	C	G	0.0303841	0.00493247	0.2079	7.274e-10	0.000315481	37.945
	rs10260606	C	G	0.0265625	0.00481611	0.2389	3.481e-08	0.000252919	30.4184
	rs13225450	T	C	-0.0908861	0.00622677	0.1218	2.977e-48	0.00176867	213.04
	rs72555385	G	A	0.0586437	0.0105451	0.044	2.679e-08	0.000257143	30.9266
	rs2179011	C	T	-0.0292511	0.0047209	0.7425	5.788e-10	0.000319186	38.3908
	rs139315015	G	A	-0.125577	0.00676063	0.1048	5.147e-77	0.00286119	345.014
	rs4876611	G	A	0.0298414	0.00453925	0.7133	4.895e-11	0.000359305	43.218
	rs2954021	G	A	-0.0849323	0.0041165	0.5108	1.41e-94	0.00352779	425.68
	rs2740488	C	A	-0.0467428	0.00473814	0.2516	5.891e-23	0.00080874	97.3208
	rs4418728	T	G	-0.0245681	0.0040986	0.4762	2.044e-09	0.000298737	35.9306
	rs174553	G	A	0.045805	0.00416189	0.3526	3.582e-28	0.00100636	121.126
	rs964184	C	G	-0.197349	0.00572851	0.8497	1e-200	0.00977388	1186.8
	rs141469619	G	A	0.214228	0.0243136	0.0109	1.24e-18	0.000645241	77.6332
	rs73079476	C	A	0.0334674	0.00550868	0.1673	1.237e-09	0.000306875	36.9097
	rs12369145	G	A	-0.0368209	0.00644614	0.1245	1.116e-08	0.000271281	32.6274
	rs7140110	C	T	0.0316869	0.00453281	0.297	2.738e-12	0.000406252	48.8672
	rs139974673	C	T	0.165281	0.0144419	0.0263	2.504e-30	0.00108811	130.975
	rs426684	T	G	0.0235249	0.0039955	0.4911	3.913e-09	0.000288227	34.6662
	rs1532085	G	A	-0.0835498	0.00412784	0.5897	4.3e-91	0.0033956	409.674
	rs1800588	T	C	0.117927	0.00470912	0.2329	2.12e-138	0.00518844	627.106
	rs76698942	C	A	0.0701939	0.0128024	0.044	4.185e-08	0.000249952	30.0614
	rs2287997	A	G	0.0307251	0.00497449	0.2105	6.553e-10	0.000317174	38.1488
	rs75679663	A	C	-0.131762	0.0169516	0.0259	7.673e-15	0.000502216	60.4163
	rs77697917	T	C	0.0846275	0.0125368	0.0304	1.475e-11	0.00037882	45.5662
	rs1979215	T	C	0.0238135	0.00433969	0.6855	4.079e-08	0.000250362	30.1109
	rs77960347	G	A	0.120316	0.0198391	0.0121	1.323e-09	0.000305787	36.7788
	rs9958734	C	T	0.051157	0.00792633	0.1142	1.089e-10	0.000346308	41.6542
	rs7241918	T	G	0.0295452	0.00532422	0.8348	2.87e-08	0.000256034	30.7932
	rs116843064	A	G	-0.163445	0.0154583	0.0213	3.963e-26	0.000928892	111.793
	rs58542926	T	C	-0.13294	0.00791151	0.0714	2.306e-63	0.00234272	282.348
	rs187429064	G	A	-0.206275	0.0150442	0.0419	8.689e-43	0.00156108	187.997
	rs429358	C	T	0.100425	0.00554392	0.157	2.449e-73	0.00272155	328.129
	rs117664574	G	C	-0.0838912	0.0145747	0.0261	8.615e-09	0.000275463	33.1305
	rs36047579	A	G	0.0369834	0.00670188	0.11	3.422e-08	0.000253196	30.4518
	rs1883711	C	G	0.0959184	0.0114877	0.044	6.848e-17	0.000579469	69.7152
	rs12625329	A	G	-0.0243501	0.004138	0.4552	3.992e-09	0.000287901	34.6269
	rs458361	C	G	0.0268178	0.00431052	0.6737	4.925e-10	0.000321807	38.7062
Ratio of monounsaturated fatty acids to total fatty acids	rs2047007	T	C	0.0268695	0.00462223	0.2569	6.132e-09	0.000280958	33.7916
	rs12752223	C	T	0.0224345	0.00402858	0.6132	2.564e-08	0.000257849	31.0114
	rs10864728	G	A	-0.0320907	0.0040823	0.5785	3.813e-15	0.000513656	61.7932
	rs1042034	T	C	0.0498206	0.00457432	0.7308	1.267e-27	0.000985559	118.62
	rs1260326	C	T	-0.0919998	0.00413074	0.618	6.91e-110	0.00410844	496.032
	rs13432915	A	T	-0.0247656	0.00414431	0.5621	2.29e-09	0.0002969	35.7096
	rs696516	T	G	0.0256052	0.00466205	0.7647	3.968e-08	0.000250809	30.1646
	rs342454	A	T	0.029503	0.00408975	0.5722	5.438e-13	0.000432611	52.0392
	rs3936511	G	A	0.0307312	0.00522696	0.1745	4.119e-09	0.000287397	34.5663
	rs4131290	C	A	0.0247611	0.0043888	0.2873	1.682e-08	0.000264656	31.8304
	rs28397289	T	C	0.0339507	0.00497545	0.207	8.875e-12	0.000387091	46.5615
	rs2269423	C	A	-0.042593	0.0042288	0.6211	7.337e-24	0.000842993	101.446
	rs9472137	T	C	0.0237455	0.00432407	0.7109	3.986e-08	0.000250736	30.1559
	rs1986661	C	T	0.0217886	0.00395812	0.4211	3.696e-08	0.000251954	30.3023
	rs117733303	G	A	-0.0864883	0.0158458	0.0288	4.812e-08	0.0002477	29.7906
	rs10455872	G	A	-0.109704	0.00862475	0.07	4.598e-37	0.00134374	161.787
	rs12212146	C	T	0.0515916	0.0081789	0.0715	2.829e-10	0.000330805	39.7889
	rs13225450	T	C	-0.0918716	0.00612149	0.1219	6.504e-51	0.00186975	225.238
	rs4841133	G	A	-0.0365638	0.00667563	0.8872	4.321e-08	0.000249435	29.9993
	rs10096633	T	C	-0.128074	0.00627167	0.1195	1.09e-92	0.0034562	417.011
	rs34288216	T	C	-0.0385626	0.00523651	0.1937	1.782e-13	0.000450817	54.2303
	rs2980868	T	C	-0.0583512	0.00407951	0.4677	2.081e-46	0.00169861	204.587
	rs9411264	C	G	0.0381613	0.00675091	0.8891	1.579e-08	0.000265677	31.9533
	rs4962237	T	C	0.0743876	0.0087124	0.0799	1.364e-17	0.000605912	72.8984
	rs603424	A	G	-0.0726258	0.00542261	0.1871	6.631e-41	0.00148958	179.373
	rs3750720	T	C	0.0397499	0.00465584	0.2267	1.37e-17	0.000605845	72.8904
	rs3741252	T	C	-0.0399233	0.00712634	0.1187	2.116e-08	0.000260948	31.3844
	rs174528	C	T	0.140934	0.00407378	0.3767	1e-200	0.00985551	1196.81
	rs2229738	T	C	0.066007	0.0072215	0.107	6.226e-20	0.000694337	83.5444
	rs964184	C	G	-0.147441	0.00564911	0.8501	3.66e-150	0.00563339	681.19
	rs144018203	C	G	0.20228	0.0240507	0.0111	4.081e-17	0.000587952	70.7364
	rs7112577	G	C	-0.0635016	0.0103367	0.0483	8.082e-10	0.000313773	37.7396
	rs67981690	G	A	0.0390138	0.00573071	0.1497	9.907e-12	0.0003853	46.3459
	rs139974673	C	T	0.136196	0.0144271	0.0264	3.717e-21	0.000740624	89.1179
	rs2043082	A	G	0.0259855	0.00406781	0.3657	1.68e-10	0.000339266	40.8069
	rs1800588	T	C	0.0465976	0.00464459	0.2322	1.095e-23	0.000836404	100.653
	rs1136001	T	G	0.0384606	0.0041927	0.311	4.591e-20	0.000699339	84.1467
	rs12446515	T	C	-0.0552857	0.00435749	0.3141	6.935e-37	0.00133696	160.97
	rs7188350	C	T	-0.0374353	0.00636279	0.1792	4.017e-09	0.0002878	34.6147
	rs75679663	A	C	-0.0952636	0.0167183	0.0254	1.211e-08	0.000269962	32.4687
	rs180983650	A	G	0.119417	0.0209388	0.0222	1.176e-08	0.000270432	32.5253
	rs72836561	T	C	0.138148	0.0117069	0.0328	3.878e-32	0.00115677	139.25
	rs116843064	A	G	-0.192209	0.0153301	0.0213	4.627e-36	0.00130567	157.198
	rs58542926	T	C	-0.0665904	0.00770729	0.0715	5.625e-18	0.000620436	74.647
	rs187429064	G	A	-0.10421	0.0148923	0.0414	2.604e-12	0.000407071	48.9658
	rs7412	T	C	0.189668	0.00763776	0.0756	3.95e-136	0.00510248	616.664
	rs1231281	A	G	0.0222429	0.00406508	0.4493	4.457e-08	0.000248935	29.9391
	rs6065904	A	G	0.0427038	0.00459126	0.2347	1.39e-20	0.000718961	86.5094
Total cholesterol in medium VLDL	rs79598313	T	C	0.0889619	0.0128212	0.03	3.958e-12	0.000400246	48.1444
	rs17414716	G	A	-0.137205	0.0195521	0.025	2.26e-12	0.000409378	49.2433
	rs1007205	C	T	0.0781251	0.00418774	0.6595	1.135e-77	0.00288612	348.029
	rs646776	T	C	0.0432925	0.00478608	0.7771	1.49e-19	0.000680013	81.8197
	rs1531096	T	G	0.0251537	0.0043058	0.7027	5.163e-09	0.000283741	34.1265
	rs2144300	T	C	-0.0360163	0.00412171	0.5685	2.368e-18	0.000634623	76.3549
	rs870526	T	C	-0.0233863	0.0039903	0.5484	4.607e-09	0.000285585	34.3483
	rs4665710	C	A	0.0948496	0.00461634	0.7301	8.27e-94	0.00349866	422.152
	rs17398765	G	A	0.0559305	0.00827442	0.0742	1.385e-11	0.000379843	45.6893
	rs1260326	C	T	-0.0965734	0.00417122	0.6182	1.38e-118	0.00443817	536.02
	rs76866386	C	T	-0.0645699	0.0080609	0.072	1.145e-15	0.000533346	64.1633
	rs7578604	T	G	0.0258736	0.00470238	0.2448	3.75e-08	0.00025172	30.2742
	rs10184004	T	C	-0.0340716	0.00419304	0.3832	4.446e-16	0.000548828	66.0267
	rs78058190	A	G	0.0779132	0.00989549	0.0675	3.446e-15	0.000515312	61.9926
	rs1024137	T	G	0.0310686	0.00417581	0.6487	1.006e-13	0.00046016	55.3546
	rs2317877	C	T	0.0282478	0.00428416	0.6928	4.294e-11	0.000361434	43.4742
	rs687339	T	C	0.0374709	0.00489187	0.7915	1.862e-14	0.000487723	58.6719
	rs59950280	A	G	0.0301513	0.00449706	0.3156	2.019e-11	0.000373715	44.952
	rs1117816	C	A	0.0280413	0.00498209	0.2386	1.819e-08	0.000263394	31.6786
	rs442177	T	G	0.0329979	0.00395643	0.5651	7.408e-17	0.000578179	69.5599
	rs9686661	T	C	0.0492422	0.00520794	0.1814	3.224e-21	0.000742964	89.3997
	rs7707394	A	G	0.0291497	0.00418023	0.3794	3.098e-12	0.00040424	48.625
	rs12916	C	T	0.0400851	0.00401288	0.4317	1.701e-23	0.000829165	99.7807
	rs6874202	C	T	0.0444529	0.00410777	0.6448	2.718e-27	0.000972998	117.106
	rs35857242	C	T	0.0422128	0.0056971	0.1538	1.268e-13	0.000456382	54.8999
	rs28718232	G	A	0.0504126	0.00526608	0.245	1.038e-21	0.000761587	91.6423
	rs1431402	A	T	0.0292335	0.0053253	0.1704	4.029e-08	0.000250561	30.1347
	rs998584	A	C	0.0308528	0.00404602	0.4921	2.432e-14	0.000483358	58.1466
	rs13202045	A	T	0.0221784	0.00399472	0.4387	2.825e-08	0.000256285	30.8234
	rs72959041	A	G	0.0602137	0.00905042	0.0583	2.869e-11	0.000367994	44.2636
	rs632057	G	T	-0.0265066	0.00417253	0.6054	2.116e-10	0.000335514	40.3554
	rs146203232	T	C	0.0712229	0.0079322	0.0725	2.733e-19	0.000670052	80.6204
	rs117733303	G	A	-0.139565	0.0158715	0.029	1.451e-18	0.000642662	77.3227
	rs10455872	G	A	-0.126365	0.00851241	0.0702	7.518e-50	0.00182937	220.365
	rs2106727	G	A	0.0261987	0.00413581	0.6202	2.379e-10	0.000333612	40.1266
	rs56130071	C	G	0.028864	0.0049039	0.208	3.958e-09	0.000288039	34.6436
	rs41279633	T	G	0.0396851	0.00539793	0.1705	1.954e-13	0.000449318	54.0498
	rs13240065	A	G	-0.0944955	0.00613205	0.1258	1.4e-53	0.00197107	237.467
	rs6974288	G	A	-0.0269054	0.00411749	0.4736	6.385e-11	0.000354983	42.698
	rs35583283	C	G	0.0286754	0.00525316	0.1902	4.797e-08	0.000247752	29.7968
	rs59347135	G	C	0.0760651	0.00957331	0.0552	1.934e-15	0.000524766	63.1305
	rs115849089	A	G	-0.173714	0.00641792	0.1176	2.41e-161	0.00605605	732.61
	rs112928559	T	C	0.0803356	0.0122666	0.0403	5.788e-11	0.00035658	42.8901
	rs4738684	G	A	-0.0252454	0.004313	0.651	4.818e-09	0.000284859	34.261
	rs2954021	G	A	-0.0872541	0.00409394	0.5109	8.61e-101	0.00376354	454.234
	rs2124034	G	T	0.0258227	0.00444709	0.2924	6.373e-09	0.000280336	33.7168
	rs13300853	T	C	0.0239142	0.0041087	0.4033	5.872e-09	0.00028166	33.8761
	rs2740488	C	A	-0.0299663	0.00462012	0.2521	8.812e-11	0.000349748	42.0681
	rs7898861	C	T	0.0214932	0.00392192	0.4763	4.247e-08	0.000249714	30.0329
	rs12359135	C	T	-0.0316337	0.00409261	0.5331	1.08e-14	0.000496629	59.7438
	rs7395581	A	G	0.0288634	0.00415721	0.6379	3.839e-12	0.000400743	48.2043
	rs174530	G	A	0.0259383	0.00412342	0.3726	3.165e-10	0.000328982	39.5695
	rs141414463	T	C	0.201605	0.0133485	0.0251	1.543e-51	0.00189348	228.102
	rs143811287	T	C	0.196778	0.0135406	0.0256	7.553e-48	0.00175331	211.187
	rs3825041	C	T	-0.2229	0.00726357	0.8983	1e-200	0.00777107	941.704
	rs540730	C	T	0.0260054	0.00465807	0.7608	2.366e-08	0.00025915	31.168
	rs2460760	G	A	0.0257597	0.00450491	0.7421	1.077e-08	0.000271856	32.6966
	rs7337339	A	G	0.0333093	0.00468578	0.263	1.172e-12	0.000420081	50.5313
	rs139974673	C	T	0.160513	0.0145234	0.0264	2.142e-28	0.00101483	122.147
	rs1800588	T	C	0.0362119	0.0046855	0.2328	1.088e-14	0.000496504	59.7288
	rs183130	T	C	-0.0857116	0.00437668	0.3145	2.129e-85	0.00317947	383.515
	rs2287997	A	G	0.0278495	0.00490549	0.21	1.369e-08	0.000267978	32.2301
	rs72836561	T	C	0.132973	0.0118253	0.0328	2.456e-29	0.0010505	126.444
	rs1979215	T	C	0.0246914	0.004314	0.6853	1.043e-08	0.00027237	32.7584
	rs116843064	A	G	-0.247688	0.0155873	0.0212	7.392e-57	0.00209557	252.499
	rs58542926	T	C	-0.149577	0.00786076	0.0715	9.935e-81	0.00300223	362.072
	rs187429064	G	A	-0.204704	0.0149853	0.0419	1.753e-42	0.0015495	186.6
	rs8103728	G	C	-0.025823	0.00429255	0.6382	1.79e-09	0.000300884	36.1889
	rs6859	G	A	-0.0248047	0.00413107	0.5762	1.92e-09	0.00029975	36.0525
	rs10119	A	G	0.0406679	0.00447514	0.2807	1.013e-19	0.000686339	82.5814
	rs157595	G	A	0.0868663	0.0042253	0.6149	6.44e-94	0.00350277	422.65
	rs1231281	A	G	0.0246982	0.00403068	0.4491	8.924e-10	0.000312167	37.5463
	rs60220392	C	T	0.0387576	0.00652041	0.1084	2.781e-09	0.000293753	35.3309
	rs117113213	A	G	0.0928526	0.0113734	0.0455	3.24e-16	0.000554011	66.6506
	rs2267375	T	G	0.0221167	0.00398838	0.5736	2.935e-08	0.000255672	30.7496
	rs77823653	T	C	0.0414679	0.00729681	0.0882	1.323e-08	0.000268527	32.2961
Total cholesterol to total lipids ratio in medium VLDL	rs11591147	T	G	-0.266063	0.0145378	0.0288	8.054e-75	0.00277787	334.938
	rs693668	A	G	0.0388832	0.00406245	0.6277	1.055e-21	0.000761313	91.6092
	rs7534572	G	C	0.0317679	0.00433002	0.6691	2.19e-13	0.000447455	53.8256
	rs646776	T	C	0.0630946	0.00466438	0.7767	1.085e-41	0.00151944	182.974
	rs2642442	T	C	0.025722	0.00430713	0.6913	2.344e-09	0.000296518	35.6635
	rs4846913	A	C	0.0367572	0.00402201	0.57	6.302e-20	0.000694136	83.5202
	rs35135293	T	C	-0.0235373	0.00397079	0.537	3.074e-09	0.000292132	35.1359
	rs481069	A	G	0.0636033	0.00564852	0.8606	2.063e-29	0.00105337	126.789
	rs1260326	C	T	0.0557373	0.00399698	0.6183	3.381e-44	0.00161463	194.456
	rs6544713	C	T	-0.0394593	0.00446907	0.7078	1.052e-18	0.000647934	77.9575
	rs13076933	G	T	-0.0283249	0.00468558	0.256	1.493e-09	0.000303827	36.5429
	rs9884390	C	T	0.0292732	0.00513543	0.2346	1.196e-08	0.000270158	32.4923
	rs143424675	T	C	0.101764	0.0161702	0.0217	3.108e-10	0.000329276	39.6049
	rs7707394	A	G	0.0253268	0.00407757	0.3777	5.256e-10	0.000320751	38.5791
	rs12916	C	T	0.0406256	0.00391727	0.43	3.364e-25	0.000893698	107.554
	rs10455872	G	A	0.0751397	0.0082896	0.0702	1.254e-19	0.000682847	82.1609
	rs10229964	G	A	-0.038688	0.0040169	0.4239	5.898e-22	0.000770872	92.7604
	rs73066481	C	G	0.0306018	0.00475812	0.2092	1.264e-10	0.000343892	41.3634
	rs217403	G	C	0.0290875	0.00509932	0.1948	1.169e-08	0.000270531	32.5371
	rs13229619	A	G	0.0791762	0.00585021	0.1275	9.864e-42	0.00152101	183.164
	rs326	G	A	0.0453205	0.00443285	0.2838	1.552e-24	0.000868547	104.524
	rs4149311	T	C	0.0327816	0.00587315	0.1586	2.383e-08	0.000259032	31.1538
	rs635634	C	T	-0.0719533	0.00496454	0.8127	1.333e-47	0.00174394	210.056
	rs7916868	T	A	0.0393353	0.00402872	0.5155	1.611e-22	0.000792197	95.3285
	rs2297991	C	T	-0.0269172	0.00439609	0.7052	9.183e-10	0.000311702	37.4904
	rs4311998	C	A	0.0234868	0.00394626	0.5593	2.655e-09	0.000294506	35.4215
	rs174574	C	A	0.0993082	0.00406689	0.6431	1.08e-131	0.00493452	596.264
	rs964184	C	G	0.0540967	0.00557319	0.8504	2.826e-22	0.000782964	94.2166
	rs2280696	T	A	0.0469938	0.00742236	0.0891	2.43e-10	0.000333272	40.0857
	rs7310409	G	A	-0.0331257	0.00404718	0.5909	2.726e-16	0.000556839	66.991
	rs2070709	A	G	0.027328	0.00438123	0.2719	4.445e-10	0.000323469	38.9061
	rs10162642	A	G	-0.0677977	0.00509162	0.1963	1.88e-40	0.0014724	177.301
	rs1601935	T	G	-0.134748	0.00423146	0.6484	1e-200	0.008363	1014.04
	rs12908761	G	A	0.043978	0.00709674	0.0991	5.758e-10	0.000319273	38.4013
	rs1077835	G	A	0.160477	0.0045905	0.2379	1e-200	0.0100615	1222.08
	rs12928099	A	C	0.0340312	0.00448529	0.285	3.267e-14	0.000478535	57.5661
	rs1864163	A	G	0.0684797	0.00458839	0.2408	2.281e-50	0.00184904	222.739
	rs72836561	T	C	-0.0848838	0.0120156	0.0325	1.613e-12	0.000414881	49.9056
	rs8078686	C	T	-0.0241745	0.00398863	0.5189	1.354e-09	0.000305408	36.7332
	rs1801689	C	A	0.0949401	0.0137516	0.029	5.058e-12	0.000396249	47.6635
	rs77542162	G	A	0.143422	0.0166629	0.0215	7.483e-18	0.000615758	74.0837
	rs77960347	G	A	0.195294	0.019422	0.0122	8.704e-24	0.000840184	101.108
	rs2156552	T	A	0.0506889	0.00529664	0.8311	1.069e-21	0.0007611	91.5836
	rs17248727	C	T	-0.103571	0.00637606	0.1157	2.476e-59	0.0021896	263.853
	rs3185010	A	G	0.0309996	0.00419959	0.3206	1.564e-13	0.00045295	54.4869
	rs2278426	T	C	-0.0618529	0.00867203	0.0913	9.859e-13	0.000422905	50.8712
	rs7412	T	C	-0.178406	0.00782138	0.0755	3.65e-115	0.00430847	520.288
	rs6073958	C	T	-0.0826273	0.00495772	0.1996	2.301e-62	0.00230477	277.764
Cholesterol esters in medium VLDL	rs79598313	T	C	0.0872681	0.0128217	0.03	1.002e-11	0.000385121	46.3244
	rs12750160	T	C	-0.139432	0.0231748	0.0134	1.782e-09	0.000300961	36.1981
	rs17414716	G	A	-0.189537	0.0195606	0.025	3.333e-22	0.000780252	93.89
	rs1007205	C	T	0.0830117	0.00418723	0.6595	1.813e-87	0.00325803	393.022
	rs646776	T	C	0.0554739	0.00474061	0.7769	1.247e-31	0.00113753	136.931
	rs748273	G	A	0.0238997	0.00430269	0.7034	2.783e-08	0.000256531	30.8529
	rs11122455	G	C	-0.029906	0.00419312	0.5775	9.881e-13	0.000422869	50.8668
	rs870526	T	C	-0.0259333	0.00402869	0.5484	1.217e-10	0.000344496	41.4361
	rs4665710	C	A	0.0929193	0.00461629	0.7302	4.15e-90	0.00335824	405.152
	rs17398765	G	A	0.0610077	0.00812739	0.0739	6.076e-14	0.000468393	56.3456
	rs1260326	C	T	-0.0823767	0.00417113	0.6182	8.143e-87	0.00323327	390.026
	rs56132765	A	G	-0.0759113	0.00822159	0.0695	2.627e-20	0.000708502	85.25
	rs7573158	G	A	0.0432133	0.00768568	0.0957	1.881e-08	0.000262848	31.6128
	rs10184004	T	C	-0.030278	0.00419271	0.3832	5.139e-13	0.000433534	52.1503
	rs78058190	A	G	0.0679933	0.00989942	0.0675	6.492e-12	0.000392184	47.1743
	rs1024137	T	G	0.0279038	0.00417555	0.6487	2.346e-11	0.000371267	44.6574
	rs2317877	C	T	0.0269118	0.0042837	0.6928	3.335e-10	0.000328133	39.4673
	rs687339	T	C	0.0389998	0.00489102	0.7915	1.539e-15	0.0005285	63.5799
	rs59950280	A	G	0.0271019	0.00449644	0.3157	1.666e-09	0.000302049	36.329
	rs4860948	A	T	0.0299634	0.00499052	0.2389	1.924e-09	0.000299715	36.0483
	rs442177	T	G	0.0327461	0.00395622	0.5652	1.262e-16	0.000569452	68.5093
	rs9687846	A	G	0.0455284	0.00523204	0.1811	3.265e-18	0.000629356	75.7207
	rs7707394	A	G	0.034209	0.00414168	0.3789	1.46e-16	0.00056706	68.2215
	rs12916	C	T	0.0479645	0.00397717	0.4309	1.719e-33	0.00120813	145.44
	rs6874202	C	T	0.0452779	0.00410736	0.6448	2.94e-28	0.00100962	121.518
	rs28397289	T	C	0.0308024	0.00498004	0.2063	6.203e-10	0.000318063	38.2558
	rs28533694	T	C	0.0445808	0.00456395	0.3407	1.544e-22	0.000792899	95.4131
	rs998584	A	C	0.0274612	0.00404554	0.492	1.137e-11	0.000383061	46.0765
	rs13202045	A	T	0.0227127	0.00399448	0.4386	1.3e-08	0.000268811	32.3303
	rs10872311	A	C	0.029502	0.00450793	0.2677	5.97e-11	0.000356076	42.8295
	rs632057	G	T	-0.0257129	0.0041722	0.6054	7.142e-10	0.000315777	37.9807
	rs146203232	T	C	0.0735076	0.00793073	0.0725	1.884e-20	0.000713962	85.9074
	rs117733303	G	A	-0.134271	0.0158726	0.029	2.69e-17	0.00059478	71.5583
	rs10455872	G	A	-0.113476	0.00851081	0.0702	1.484e-40	0.0014763	177.771
	rs6968865	T	A	0.0258903	0.00427743	0.6163	1.424e-09	0.000304596	36.6354
	rs73066481	C	G	0.0330151	0.00487867	0.2091	1.313e-11	0.00038072	45.7948
	rs41279633	T	G	0.0448023	0.00539734	0.1705	1.034e-16	0.000572716	68.9023
	rs13240994	C	T	-0.0667523	0.00529787	0.1844	2.115e-36	0.00131858	158.754
	rs6974288	G	A	-0.0261869	0.00411712	0.4736	2.011e-10	0.000336342	40.455
	rs35583283	C	G	0.0305774	0.00525332	0.1901	5.864e-09	0.000281681	33.8786
	rs59347135	G	C	0.0693028	0.0095738	0.0552	4.527e-13	0.000435603	52.3993
	rs115849089	A	G	-0.160151	0.00641857	0.1176	2.07e-137	0.00515094	622.551
	rs112928559	T	C	0.076884	0.0122652	0.0403	3.646e-10	0.000326687	39.2933
	rs4738684	G	A	-0.0267907	0.00431316	0.6509	5.252e-10	0.000320762	38.5805
	rs2954021	G	A	-0.0838245	0.00409409	0.5109	3.63e-93	0.00347426	419.198
	rs2124034	G	T	0.025544	0.00444746	0.2924	9.274e-09	0.000274272	32.9873
	rs62543565	A	C	-0.0254057	0.00425421	0.5939	2.345e-09	0.000296513	35.663
	rs2740488	C	A	-0.0305591	0.00461959	0.2521	3.713e-11	0.0003638	43.7589
	rs600038	T	C	-0.0299969	0.00483738	0.7923	5.608e-10	0.000319699	38.4525
	rs12359135	C	T	-0.0309639	0.00409229	0.5331	3.838e-14	0.000475902	57.2492
	rs7395581	A	G	0.0273769	0.00415712	0.638	4.532e-11	0.000360558	43.3687
	rs964184	C	G	-0.219997	0.0056937	0.8495	1e-200	0.0122641	1492.93
	rs141469619	G	A	0.267351	0.0240973	0.0109	1.332e-28	0.00102266	123.089
	rs12271743	C	T	-0.0619389	0.0103053	0.0485	1.851e-09	0.000300343	36.1238
	rs540730	C	T	0.0260821	0.00465764	0.7608	2.145e-08	0.000260728	31.3578
	rs61933421	A	C	-0.0370376	0.00642187	0.1231	8.049e-09	0.000276561	33.2627
	rs7337339	A	G	0.0327978	0.00468537	0.2629	2.559e-12	0.000407356	49
	rs139974673	C	T	0.138514	0.0143706	0.0263	5.488e-22	0.000772057	92.9031
	rs2043085	C	T	-0.0296514	0.00410901	0.5898	5.346e-13	0.000432888	52.0726
	rs1800588	T	C	0.0435707	0.00468533	0.2327	1.413e-20	0.000718693	86.4771
	rs183130	T	C	-0.104282	0.0043755	0.3146	1.51e-125	0.00470183	568.014
	rs2287997	A	G	0.0278325	0.00490517	0.21	1.394e-08	0.000267688	32.1951
	rs72836561	T	C	0.115453	0.0118247	0.0328	1.61e-22	0.000792207	95.3297
	rs4789227	T	C	0.0245279	0.00417776	0.661	4.331e-09	0.000286585	34.4686
	rs1540037	G	A	0.0310813	0.00495393	0.78	3.517e-10	0.000327268	39.3633
	rs112107114	A	G	-0.108788	0.00650767	0.1155	9.868e-63	0.00231874	279.451
	rs2738447	C	A	0.0244044	0.00400052	0.5982	1.059e-09	0.000309398	37.2132
	rs4804576	T	G	-0.054875	0.00880303	0.0903	4.557e-10	0.000323066	38.8577
	rs58542926	T	C	-0.154867	0.0078595	0.0716	1.977e-86	0.00321865	388.256
	rs141864196	A	G	-0.0993462	0.0139996	0.0255	1.281e-12	0.000418634	50.3572
	rs429358	C	T	0.120307	0.00551089	0.1569	1.18e-105	0.00394793	476.577
	rs10420434	A	G	-0.0580818	0.0102666	0.0438	1.537e-08	0.00026611	32.0054
	rs34827707	A	G	-0.0907466	0.0145705	0.0279	4.721e-10	0.000322493	38.7888
	rs60220392	C	T	0.036007	0.00651995	0.1084	3.34e-08	0.000253585	30.4986
	rs117113213	A	G	0.101975	0.0113784	0.0454	3.186e-19	0.000667539	80.3178
	rs77823653	T	C	0.03951	0.00722001	0.0883	4.443e-08	0.000248987	29.9454
Cholesteryl esters to total lipids ratio in medium VLDL	rs11591147	T	G	-0.249692	0.0145463	0.0289	4.827e-66	0.0024445	294.644
	rs693668	A	G	0.0361935	0.00407595	0.6276	6.7e-19	0.00065534	78.8491
	rs3005923	A	G	-0.0934229	0.0169517	0.0398	3.565e-08	0.000252533	30.372
	rs4970836	A	G	0.0595898	0.00469182	0.7729	5.853e-37	0.00133976	161.308
	rs2642442	T	C	0.0266241	0.0042443	0.6911	3.544e-10	0.000327147	39.3488
	rs4846913	A	C	0.0418821	0.00403565	0.5699	3.122e-25	0.000894928	107.702
	rs12714264	T	A	-0.0587551	0.00600414	0.1305	1.296e-22	0.000795777	95.7596
	rs1260326	C	T	0.0777573	0.00400958	0.6183	8.861e-84	0.003118	376.078
	rs6544713	C	T	-0.0368114	0.00448598	0.7078	2.289e-16	0.000559698	67.3352
	rs13389219	T	C	0.0273094	0.00404512	0.3751	1.466e-11	0.000378917	45.5778
	rs78058190	A	G	-0.0560396	0.00989249	0.0675	1.471e-08	0.000266815	32.0902
	rs13076933	G	T	-0.0256468	0.00470371	0.2559	4.968e-08	0.000247187	29.7288
	rs143424675	T	C	0.0890897	0.0161802	0.0217	3.669e-08	0.000252073	30.3167
	rs9687846	A	G	-0.0301822	0.00516438	0.1814	5.087e-09	0.00028398	34.1552
	rs7707394	A	G	0.0225399	0.00401747	0.3767	2.018e-08	0.000261716	31.4767
	rs12916	C	T	0.0379262	0.00393036	0.4301	4.937e-22	0.000773794	93.1123
	rs4711750	A	T	-0.0218789	0.00400858	0.5065	4.815e-08	0.00024769	29.7894
	rs10455872	G	A	0.0987137	0.00832155	0.0702	1.855e-32	0.00116892	140.715
	rs3735687	G	A	-0.0335735	0.0041047	0.4067	2.856e-16	0.000556078	66.8994
	rs4722551	C	T	0.0327152	0.00532687	0.175	8.172e-10	0.000313593	37.7179
	rs13234131	G	A	0.100251	0.00587138	0.1268	2.299e-65	0.00241875	291.533
	rs10254829	A	C	0.0253397	0.00447957	0.7401	1.543e-08	0.000266049	31.998
	rs11250079	C	T	-0.0274923	0.00444573	0.2962	6.251e-10	0.00031794	38.2409
	rs139915535	G	A	-0.126693	0.0178176	0.0189	1.156e-12	0.00042031	50.5589
	rs15285	T	C	0.0642504	0.00438524	0.2786	1.317e-48	0.00178212	214.663
	rs28601761	G	C	0.0262313	0.00417199	0.4077	3.226e-10	0.000328669	39.5318
	rs635634	C	T	-0.0703844	0.00498187	0.8128	2.549e-45	0.00165728	199.6
	rs10761742	G	A	0.0431163	0.00387965	0.4763	1.079e-28	0.00102612	123.507
	rs2297991	C	T	-0.028565	0.00441093	0.7051	9.422e-11	0.000348661	41.9372
	rs174574	C	A	0.1107	0.00407991	0.643	4.03e-162	0.00608539	736.181
	rs964184	C	G	0.0940301	0.00549613	0.8508	1.284e-65	0.00242835	292.693
	rs141469619	G	A	-0.142132	0.0244488	0.011	6.12e-09	0.000280991	33.7955
	rs2280696	T	A	0.0487425	0.00748822	0.0897	7.554e-11	0.000352252	42.3693
	rs7310409	G	A	-0.0307468	0.00406093	0.5906	3.693e-14	0.000476528	57.3245
	rs1303	G	T	0.0317857	0.00442934	0.2647	7.169e-13	0.000428103	51.4967
	rs140646549	A	G	-0.0993845	0.0141483	0.028	2.149e-12	0.000410201	49.3424
	rs1560390	C	T	-0.0504908	0.00500137	0.2065	5.79e-24	0.000846887	101.915
	rs261291	C	T	0.10866	0.00402742	0.3687	2.54e-160	0.00601742	727.909
	rs12914626	T	C	-0.0566315	0.00434275	0.6702	7.199e-39	0.00141228	170.052
	rs12928099	A	C	0.0362763	0.00450164	0.2848	7.726e-16	0.00053978	64.9376
	rs1864163	A	G	0.0681151	0.00460448	0.2407	1.62e-49	0.0018167	218.836
	rs72836561	T	C	-0.1102	0.0120639	0.0325	6.563e-20	0.000693471	83.4401
	rs8078686	C	T	-0.0245797	0.00400244	0.5188	8.191e-10	0.000313556	37.7135
	rs1801689	C	A	0.0878966	0.0139065	0.029	2.607e-10	0.000332131	39.9483
	rs77542162	G	A	0.154669	0.0166926	0.0215	1.937e-20	0.000713509	85.8529
	rs17561950	A	G	0.0219697	0.00392784	0.504	2.228e-08	0.00026012	31.2847
	rs77960347	G	A	0.175235	0.0194549	0.0122	2.113e-19	0.00067428	81.1294
	rs2156552	T	A	0.0444056	0.00530376	0.831	5.642e-17	0.000582641	70.097
	rs6511720	T	G	-0.0973366	0.00639584	0.1157	2.656e-52	0.00192251	231.606
	rs2421206	G	T	0.0276112	0.00424539	0.3377	7.832e-11	0.000351664	42.2987
	rs2278426	T	C	-0.0501301	0.00859324	0.0902	5.422e-09	0.000282948	34.0311
	rs7412	T	C	-0.20154	0.00785226	0.0754	2.77e-145	0.00544887	658.756
	rs6073958	C	T	-0.0858473	0.00497708	0.1995	1.148e-66	0.00246819	297.507
Free cholesterol in medium VLDL	rs79598313	T	C	0.0900112	0.0129316	0.0301	3.389e-12	0.000402772	48.4485
	rs1007205	C	T	0.0686645	0.00418876	0.6595	2.161e-60	0.00222983	268.712
	rs602633	G	T	0.0263008	0.00481431	0.7789	4.68e-08	0.000248147	29.8444
	rs1531096	T	G	0.0259002	0.00430644	0.7027	1.807e-09	0.000300737	36.1712
	rs2144300	T	C	-0.0434257	0.00412227	0.5685	5.995e-26	0.000922078	110.972
	rs2678379	G	A	0.0934959	0.00461375	0.7292	2.64e-91	0.00340365	410.649
	rs1260326	C	T	-0.110218	0.00417133	0.6182	7.53e-154	0.00577278	698.144
	rs76866386	C	T	-0.0490196	0.00806145	0.072	1.196e-09	0.000307417	36.9749
	rs13389219	T	C	-0.03804	0.00422202	0.3711	2.062e-19	0.000674678	81.1774
	rs78058190	A	G	0.0869758	0.00989273	0.0676	1.471e-18	0.000642441	77.2961
	rs1024137	T	G	0.0340155	0.0041765	0.6487	3.809e-16	0.00055136	66.3316
	rs2317877	C	T	0.0289232	0.00428486	0.6928	1.477e-11	0.000378794	45.563
	rs687339	T	C	0.0336815	0.00489282	0.7916	5.825e-12	0.000393949	47.3867
	rs59950280	A	G	0.0323629	0.00440941	0.3161	2.144e-13	0.000447801	53.8672
	rs442177	T	G	0.0324193	0.00395712	0.5651	2.555e-16	0.000557897	67.1184
	rs1664781	A	G	0.0242558	0.00426927	0.6882	1.335e-08	0.000268382	32.2787
	rs9687846	A	G	0.0521716	0.00523345	0.181	2.086e-23	0.000825812	99.3769
	rs12916	C	T	0.0273147	0.00401371	0.4317	1.008e-11	0.000385017	46.3119
	rs3088225	G	A	-0.0249127	0.00447019	0.2798	2.503e-08	0.000258239	31.0585
	rs6874202	C	T	0.0410822	0.00410858	0.6449	1.538e-23	0.000830823	99.9804
	rs2074493	C	A	0.0430028	0.00450514	0.2836	1.357e-21	0.000757175	91.1109
	rs11751495	G	C	0.0805098	0.0119147	0.0337	1.407e-11	0.000379592	45.659
	rs998584	A	C	0.0340302	0.00404651	0.4921	4.108e-17	0.000587841	70.723
	rs72959041	A	G	0.060318	0.00905261	0.0583	2.682e-11	0.000369091	44.3955
	rs11155073	C	T	-0.0262458	0.00411373	0.566	1.77e-10	0.000338416	40.7046
	rs146203232	T	C	0.0659217	0.00793349	0.0725	9.628e-17	0.000573886	69.0431
	rs117733303	G	A	-0.141138	0.0158697	0.029	5.918e-19	0.000657376	79.0942
	rs10455872	G	A	-0.137907	0.00851396	0.0702	5.23e-59	0.00217726	262.363
	rs2106727	G	A	0.027674	0.00413619	0.6202	2.221e-11	0.00037216	44.7648
	rs41279633	T	G	0.0316471	0.00539875	0.1706	4.575e-09	0.000285695	34.3616
	rs13225450	T	C	-0.114636	0.00619137	0.1218	1.548e-76	0.00284304	342.819
	rs72555385	G	A	0.0659059	0.0104911	0.044	3.34e-10	0.000328106	39.464
	rs6972634	G	A	0.0259735	0.004078	0.4399	1.9e-10	0.000337262	40.5657
	rs13252210	G	A	-0.0253247	0.00463054	0.2839	4.524e-08	0.000248694	29.9102
	rs59347135	G	C	0.0810626	0.00957225	0.0552	2.486e-17	0.000596075	71.7142
	rs115849089	A	G	-0.181916	0.00641827	0.1176	1.01e-176	0.00663682	803.337
	rs112928559	T	C	0.084218	0.0124289	0.0402	1.236e-11	0.000381705	45.9134
	rs2954021	G	A	-0.0877786	0.00409427	0.5109	5.74e-102	0.00380816	459.64
	rs2124034	G	T	0.0250434	0.00444701	0.2924	1.786e-08	0.000263684	31.7135
	rs2740488	C	A	-0.0274862	0.00471286	0.2518	5.471e-09	0.000282804	34.0137
	rs7898861	C	T	0.0313161	0.00392228	0.4763	1.415e-15	0.000529877	63.7457
	rs12359135	C	T	-0.0310518	0.00409333	0.5331	3.3e-14	0.000478366	57.5457
	rs326214	A	G	0.029838	0.00417079	0.6258	8.426e-13	0.000425467	51.1795
	rs174529	C	T	0.0515062	0.00412705	0.3745	9.581e-36	0.00129367	155.751
	rs2846205	C	T	0.0247559	0.00430103	0.7025	8.623e-09	0.000275449	33.1288
	rs7350481	C	T	-0.223145	0.00737739	0.89	1e-200	0.00755137	914.877
	rs12280753	T	C	0.195119	0.00780602	0.0711	6.76e-138	0.00516937	624.79
	rs141469619	G	A	0.296943	0.0241162	0.0109	7.708e-35	0.0012593	151.608
	rs76936604	C	A	0.176161	0.027662	0.0076	1.911e-10	0.000337176	40.5553
	rs2460760	G	A	0.0281311	0.00450502	0.7421	4.254e-10	0.000324182	38.9919
	rs7337339	A	G	0.0326898	0.00468678	0.263	3.061e-12	0.000404432	48.6482
	rs139974673	C	T	0.178152	0.0145224	0.0264	1.355e-34	0.00125	150.487
	rs183130	T	C	-0.0582205	0.0043793	0.3145	2.492e-40	0.00146775	176.741
	rs2287997	A	G	0.026892	0.00490638	0.21	4.229e-08	0.000249783	30.0412
	rs72836561	T	C	0.149648	0.0118272	0.0328	1.079e-36	0.00132968	160.092
	rs2115107	A	G	0.0227577	0.00409252	0.3877	2.685e-08	0.000257104	30.9219
	rs116843064	A	G	-0.267849	0.0155932	0.0212	3.929e-66	0.00244789	295.054
	rs58542926	T	C	-0.135882	0.00786315	0.0715	6.559e-67	0.00247742	298.622
	rs187429064	G	A	-0.194099	0.0149808	0.0419	2.158e-38	0.00139418	167.868
	rs4805881	C	A	-0.0281871	0.00420381	0.6355	2.012e-11	0.000373765	44.958
	rs584007	G	A	0.0796202	0.0041875	0.6343	1.311e-80	0.00299765	361.518
	rs79429216	A	G	0.111576	0.0200484	0.0156	2.616e-08	0.000257526	30.9726
	rs71352248	C	A	-0.060229	0.0100097	0.0478	1.776e-09	0.000301011	36.2042
	rs60220392	C	T	0.0405583	0.00652197	0.1084	5.012e-10	0.000321521	38.6717
	rs117113213	A	G	0.0763018	0.0113678	0.0455	1.918e-11	0.000374545	45.0518
	rs4820325	A	G	0.0233118	0.00398605	0.5739	4.965e-09	0.000284374	34.2026
	rs5757176	G	A	0.023091	0.00407981	0.369	1.515e-08	0.00026634	32.033
	rs77823653	T	C	0.0416205	0.00729873	0.0882	1.181e-08	0.000270365	32.5172
Free cholesterol to total lipids ratio in medium VLDL	rs1168030	T	C	0.0548632	0.00407592	0.6526	2.678e-41	0.00150454	181.177
	rs1042034	T	C	0.0561068	0.00454567	0.7313	5.321e-35	0.00126541	152.345
	rs1260326	C	T	-0.0734698	0.00410064	0.618	8.744e-72	0.00266258	321.001
	rs687339	T	C	0.0277329	0.0048077	0.7915	8.001e-09	0.000276659	33.2744
	rs59950280	A	G	0.0269638	0.00441477	0.3165	1.011e-09	0.000310141	37.3026
	rs2331415	A	C	0.0320279	0.00496967	0.2387	1.158e-10	0.000345303	41.5332
	rs442177	T	G	0.0293051	0.00389282	0.5655	5.153e-14	0.000471086	56.6696
	rs2270925	C	T	0.0296667	0.00419202	0.6522	1.474e-12	0.000416351	50.0825
	rs28752919	G	C	0.0332082	0.00454126	0.4539	2.621e-13	0.000444521	53.4725
	rs2254050	T	C	-0.0260124	0.00414902	0.6486	3.621e-10	0.000326796	39.3064
	rs146203232	T	C	0.0508878	0.00779711	0.0727	6.733e-11	0.000354123	42.5944
	rs10455872	G	A	-0.0696897	0.00828017	0.0702	3.88e-17	0.000588777	70.8357
	rs10257761	T	C	-0.0254189	0.0043076	0.3173	3.614e-09	0.000289512	34.8207
	rs13225450	T	C	-0.0693787	0.00608094	0.122	3.761e-30	0.00108141	130.168
	rs185963	T	C	0.0217481	0.00398324	0.4562	4.764e-08	0.000247863	29.8102
	rs139315015	G	A	-0.116125	0.00659307	0.1052	1.954e-69	0.00257336	310.217
	rs2954021	G	A	-0.063152	0.0040245	0.5108	1.718e-55	0.00204367	246.232
	rs2740488	C	A	-0.0395284	0.00462619	0.2523	1.291e-17	0.000606812	73.0068
	rs4418728	T	G	-0.0220296	0.0040009	0.475	3.667e-08	0.000252079	30.3174
	rs102274	C	T	0.0370651	0.0041007	0.3527	1.585e-19	0.000678996	81.6973
	rs964184	C	G	-0.162757	0.00561324	0.85	7.57e-185	0.00694341	840.706
	rs141469619	G	A	0.188732	0.0237526	0.0109	1.93e-15	0.000524793	63.1337
	rs1169311	T	C	0.0218291	0.0039984	0.3735	4.776e-08	0.000247822	29.8052
	rs139974673	C	T	0.150618	0.0142862	0.0264	5.477e-26	0.000923565	111.151
	rs10162642	A	G	-0.0694506	0.00508362	0.1963	1.721e-42	0.00154981	186.637
	rs1601935	T	G	-0.148302	0.0042238	0.6484	1e-200	0.0101485	1232.76
	rs7170361	C	T	0.148657	0.00446575	0.2878	1e-200	0.00913161	1108.09
	rs113646452	A	G	0.0913322	0.0119102	0.0333	1.741e-14	0.000488818	58.8037
	rs58124311	A	C	0.0370346	0.00675969	0.0973	4.284e-08	0.000249574	30.0161
	rs75679663	A	C	-0.142637	0.0167967	0.0254	2.031e-17	0.000599387	72.113
	rs77697917	T	C	0.083285	0.0123841	0.0308	1.754e-11	0.000375999	45.2268
	rs1943973	A	G	0.0331892	0.00557353	0.8523	2.604e-09	0.000294817	35.4589
	rs116843064	A	G	-0.178794	0.0152539	0.0212	9.926e-32	0.00114129	137.384
	rs73001065	C	G	-0.0665615	0.00808138	0.0667	1.775e-16	0.000563867	67.837
	rs584007	G	A	0.0513583	0.00411858	0.6353	1.09e-35	0.00129155	155.496
	rs12462111	T	C	0.0229121	0.00411415	0.4138	2.561e-08	0.000257873	31.0143
	rs117113213	A	G	0.0727507	0.0113733	0.0455	1.589e-10	0.000340172	40.9158
	rs9306328	T	C	0.0226242	0.00399637	0.3801	1.503e-08	0.000266468	32.0484
Total lipids in medium VLDL	rs75460349	C	A	0.0881959	0.0128315	0.0306	6.269e-12	0.000392754	47.2429
	rs1007205	C	T	0.0665977	0.00419163	0.6595	7.643e-57	0.00209502	252.432
	rs602633	G	T	0.0269529	0.0048176	0.7789	2.21e-08	0.000260245	31.2997
	rs1531096	T	G	0.0261915	0.00430922	0.7027	1.217e-09	0.000307141	36.9417
	rs2144300	T	C	-0.0456091	0.00412503	0.5685	2.035e-28	0.00101567	122.248
	rs4665710	C	A	0.0945182	0.0046197	0.73	4.92e-93	0.00346929	418.596
	rs1260326	C	T	-0.108555	0.00417427	0.6182	4.27e-149	0.00559306	676.286
	rs76866386	C	T	-0.0493091	0.00806726	0.072	9.823e-10	0.00031061	37.359
	rs13389219	T	C	-0.0389357	0.00422514	0.371	3.106e-20	0.000705756	84.9193
	rs78058190	A	G	0.0873957	0.00989276	0.0676	1.007e-18	0.00064865	78.0437
	rs1024137	T	G	0.0344603	0.00417931	0.6487	1.645e-16	0.000565107	67.9863
	rs2317877	C	T	0.0286555	0.00428754	0.6928	2.334e-11	0.000371352	44.6676
	rs687339	T	C	0.032885	0.00489603	0.7916	1.859e-11	0.000375051	45.1127
	rs59950280	A	G	0.0316989	0.00441281	0.3161	6.801e-13	0.000428961	51.6
	rs442177	T	G	0.0311145	0.00395993	0.5651	3.924e-15	0.000513186	61.7366
	rs1664781	A	G	0.0247755	0.00427229	0.6882	6.666e-09	0.000279608	33.6292
	rs9687846	A	G	0.0536317	0.00523703	0.181	1.301e-24	0.000871448	104.873
	rs12916	C	T	0.0282295	0.00401654	0.4317	2.09e-12	0.00041065	49.3964
	rs3088225	G	A	-0.0262294	0.00447339	0.2798	4.534e-09	0.000285843	34.3793
	rs4704834	G	A	0.041184	0.00413862	0.656	2.493e-23	0.000822877	99.0234
	rs2074493	C	A	0.0425782	0.0045084	0.2836	3.581e-21	0.000741234	89.1914
	rs11751495	G	C	0.0819417	0.011927	0.0337	6.408e-12	0.000392395	47.1997
	rs998584	A	C	0.0352449	0.00404938	0.4921	3.21e-18	0.000629637	75.7546
	rs72959041	A	G	0.0622199	0.00906074	0.0582	6.558e-12	0.00039202	47.1546
	rs11155073	C	T	-0.0257797	0.00411678	0.566	3.798e-10	0.000326022	39.2133
	rs146203232	T	C	0.0661252	0.00801657	0.0726	1.603e-16	0.000565534	68.0377
	rs117733303	G	A	-0.145233	0.0158692	0.029	5.595e-20	0.00069609	83.7554
	rs10455872	G	A	-0.143173	0.00852096	0.0702	2.343e-63	0.00234246	282.316
	rs2106727	G	A	0.0272976	0.00413904	0.6201	4.248e-11	0.000361609	43.4953
	rs41279633	T	G	0.0315052	0.00540252	0.1706	5.491e-09	0.000282746	34.0067
	rs13225450	T	C	-0.114789	0.00619621	0.1218	1.281e-76	0.00284616	343.196
	rs72555385	G	A	0.0663066	0.0104922	0.044	2.622e-10	0.000332038	39.9371
	rs6974288	G	A	-0.0259265	0.00412138	0.4735	3.16e-10	0.000329009	39.5727
	rs17594065	C	T	0.0238753	0.00437003	0.3443	4.67e-08	0.000248182	29.8485
	rs59347135	G	C	0.0822198	0.00958094	0.0552	9.357e-18	0.000612093	73.6426
	rs115849089	A	G	-0.183181	0.00642304	0.1176	6.74e-179	0.00671891	813.339
	rs112928559	T	C	0.08506	0.0124392	0.0402	8.027e-12	0.000388728	46.7584
	rs2954021	G	A	-0.0857848	0.00409712	0.5109	2.42e-97	0.0036327	438.385
	rs2124034	G	T	0.0251939	0.00444999	0.2925	1.5e-08	0.000266505	32.0528
	rs13300853	T	C	0.0226134	0.00411221	0.4034	3.818e-08	0.000251431	30.2394
	rs2163188	C	G	0.0314519	0.00392452	0.476	1.109e-15	0.000533871	64.2264
	rs12359135	C	T	-0.0307074	0.00409644	0.5332	6.573e-14	0.000467109	56.191
	rs326214	A	G	0.0307369	0.00417365	0.6257	1.778e-13	0.000450858	54.2352
	rs174529	C	T	0.0520915	0.00412997	0.3745	1.789e-36	0.00132134	159.086
	rs2846205	C	T	0.0252318	0.00430396	0.7025	4.56e-09	0.000285749	34.368
	rs141414463	T	C	0.200031	0.0133545	0.025	1.014e-50	0.00186242	224.354
	rs1974718	A	G	-0.225983	0.00726999	0.8965	1e-200	0.00797178	966.221
	rs61905108	A	C	0.208629	0.0100276	0.0436	3.86e-96	0.0035871	432.862
	rs2460760	G	A	0.0279865	0.00450768	0.7421	5.345e-10	0.00032048	38.5465
	rs7337339	A	G	0.0324479	0.00469044	0.263	4.585e-12	0.00039785	47.8562
	rs139974673	C	T	0.170533	0.0145252	0.0264	7.904e-32	0.00114504	137.836
	rs4775044	G	T	0.0218811	0.00398845	0.5069	4.109e-08	0.000250247	30.097
	rs183130	T	C	-0.0644581	0.00438236	0.3145	5.683e-49	0.001796	216.337
	rs72836561	T	C	0.154254	0.0118364	0.0328	8.025e-39	0.00141049	169.836
	rs2115107	A	G	0.0232159	0.0040954	0.3877	1.438e-08	0.000267184	32.1345
	rs116843064	A	G	-0.267128	0.0155945	0.0212	8.92e-66	0.00243436	293.42
	rs58542926	T	C	-0.139364	0.00786889	0.0715	3.468e-70	0.00260188	313.663
	rs187429064	G	A	-0.198724	0.0149812	0.0419	3.699e-40	0.00146124	175.955
	rs4805881	C	A	-0.0280328	0.00420646	0.6355	2.661e-11	0.000369221	44.4111
	rs10119	A	G	0.0407875	0.00447932	0.2807	8.569e-20	0.000689091	82.9128
	rs157595	G	A	0.081479	0.00422948	0.6148	1.066e-82	0.00307699	371.116
	rs60220392	C	T	0.0400122	0.00652657	0.1084	8.751e-10	0.000312483	37.5844
	rs6073958	C	T	0.0332277	0.00495124	0.1996	1.933e-11	0.000374419	45.0366
	rs2277844	A	G	0.0231417	0.00396936	0.5629	5.54e-09	0.000282601	33.9892
	rs5757176	G	A	0.0228767	0.00408257	0.369	2.101e-08	0.000261067	31.3987
	rs77823653	T	C	0.0403724	0.00730412	0.0881	3.251e-08	0.000254022	30.5511
Concentration of medium VLDL particles	rs75460349	C	A	0.0875666	0.0128321	0.0306	8.851e-12	0.000387135	46.5668
	rs1007205	C	T	0.0648066	0.00419199	0.6595	6.499e-54	0.00198373	238.996
	rs1531096	T	G	0.0261797	0.00430947	0.7027	1.241e-09	0.000306827	36.9039
	rs2144300	T	C	-0.0463546	0.0041253	0.5685	2.694e-29	0.00104898	126.261
	rs2678379	G	A	0.0941949	0.00461681	0.7291	1.59e-92	0.00344999	416.259
	rs1260326	C	T	-0.109302	0.00417463	0.6182	4.22e-151	0.00566887	685.505
	rs76866386	C	T	-0.0476165	0.00806787	0.072	3.592e-09	0.000289613	34.8328
	rs13389219	T	C	-0.039292	0.0042255	0.371	1.421e-20	0.0007186	86.4659
	rs78058190	A	G	0.0879276	0.00989308	0.0676	6.234e-19	0.000656523	78.9915
	rs1024137	T	G	0.0346452	0.00417964	0.6488	1.142e-16	0.000571095	68.7072
	rs6445879	T	C	0.0286096	0.00428652	0.6927	2.484e-11	0.000370341	44.5459
	rs687339	T	C	0.0323216	0.00489637	0.7915	4.08e-11	0.000362265	43.5742
	rs59950280	A	G	0.0317563	0.00441318	0.3161	6.21e-13	0.000430446	51.7786
	rs442177	T	G	0.0307966	0.00396019	0.5651	7.452e-15	0.000502694	60.4739
	rs1664781	A	G	0.0250489	0.00427261	0.6882	4.555e-09	0.000285767	34.3702
	rs9687846	A	G	0.0539834	0.00523742	0.181	6.534e-25	0.000882776	106.238
	rs12916	C	T	0.0268549	0.0040168	0.4317	2.299e-11	0.000371596	44.6969
	rs3088225	G	A	-0.0264981	0.00447371	0.2798	3.16e-09	0.000291685	35.0822
	rs4704834	G	A	0.0405018	0.00413896	0.656	1.3e-22	0.000795733	95.7543
	rs2074493	C	A	0.0422898	0.00450877	0.2836	6.631e-21	0.000731114	87.9727
	rs11751495	G	C	0.0820264	0.0119281	0.0337	6.125e-12	0.000393133	47.2885
	rs998584	A	C	0.035422	0.00404974	0.4921	2.196e-18	0.000635865	76.5044
	rs72959041	A	G	0.061832	0.00906169	0.0582	8.888e-12	0.000387068	46.5587
	rs11155073	C	T	-0.0254875	0.00411713	0.566	5.994e-10	0.000318621	38.3228
	rs146203232	T	C	0.0650903	0.00801724	0.0726	4.709e-16	0.000547888	65.9136
	rs117733303	G	A	-0.145039	0.0158716	0.029	6.346e-20	0.000694022	83.5064
	rs10455872	G	A	-0.144755	0.00852195	0.0702	1.04e-64	0.00239385	288.525
	rs2106727	G	A	0.0272577	0.00413938	0.6201	4.55e-11	0.000360495	43.3612
	rs41279633	T	G	0.0302825	0.00540291	0.1706	2.084e-08	0.000261193	31.4138
	rs13225450	T	C	-0.116256	0.00619663	0.1218	1.569e-78	0.00291876	351.976
	rs72555385	G	A	0.0660669	0.0104934	0.044	3.053e-10	0.000329566	39.6398
	rs6974288	G	A	-0.0256545	0.00412165	0.4735	4.836e-10	0.000322102	38.7417
	rs12548011	T	G	0.0249104	0.00450727	0.7182	3.263e-08	0.000253965	30.5442
	rs59347135	G	C	0.0826877	0.0095814	0.0552	6.134e-18	0.000619017	74.4761
	rs115849089	A	G	-0.183416	0.0064237	0.1176	2.57e-179	0.0067347	815.264
	rs112928559	T	C	0.0851731	0.0124409	0.0402	7.582e-12	0.000389657	46.8702
	rs2954021	G	A	-0.0852923	0.0040973	0.5109	3.05e-96	0.00359095	433.329
	rs2124034	G	T	0.0249882	0.00445024	0.2925	1.965e-08	0.000262143	31.5281
	rs2163188	C	G	0.0322499	0.00392471	0.476	2.084e-16	0.000561235	67.5203
	rs12359135	C	T	-0.0303862	0.00409677	0.5332	1.197e-13	0.000457319	55.0128
	rs326214	A	G	0.0308444	0.00417392	0.6257	1.471e-13	0.000453956	54.608
	rs174529	C	T	0.0547191	0.00413029	0.3745	4.618e-40	0.00145758	175.513
	rs2846205	C	T	0.0254343	0.00430431	0.7025	3.441e-09	0.000290304	34.916
	rs141414463	T	C	0.19916	0.013356	0.025	2.769e-50	0.00184584	222.353
	rs1974718	A	G	-0.225523	0.0072703	0.8965	1e-200	0.00793891	962.206
	rs61905108	A	C	0.208137	0.0100284	0.0436	1.11e-95	0.00356966	430.75
	rs2460760	G	A	0.0281195	0.00450813	0.7421	4.446e-10	0.000323467	38.9059
	rs7337339	A	G	0.0322554	0.00469082	0.263	6.143e-12	0.000393084	47.2826
	rs139974673	C	T	0.171116	0.0145275	0.0264	5.022e-32	0.00115252	138.737
	rs4775044	G	T	0.0258886	0.00398868	0.5069	8.554e-11	0.00035023	42.1261
	rs183130	T	C	-0.0619802	0.00438266	0.3145	2.088e-45	0.00166057	199.997
	rs72836561	T	C	0.156042	0.0118371	0.0328	1.107e-39	0.00144316	173.775
	rs2115107	A	G	0.0234579	0.00409572	0.3877	1.02e-08	0.000272739	32.8028
	rs116843064	A	G	-0.267712	0.0155959	0.0212	4.813e-66	0.00244454	294.649
	rs58542926	T	C	-0.13768	0.0078695	0.0715	1.553e-68	0.00253917	306.084
	rs187429064	G	A	-0.197604	0.0149812	0.0419	1e-39	0.00144483	173.977
	rs4805881	C	A	-0.0281689	0.00420677	0.6355	2.141e-11	0.000372759	44.8369
	rs10119	A	G	0.0407869	0.00447966	0.2807	8.634e-20	0.000688968	82.8979
	rs157595	G	A	0.0804955	0.00422983	0.6148	9.547e-81	0.00300288	362.151
	rs60220392	C	T	0.0398471	0.00652704	0.1084	1.028e-09	0.000309867	37.2696
	rs6073958	C	T	0.0351923	0.00495156	0.1996	1.183e-12	0.000419928	50.5129
	rs2277844	A	G	0.0232693	0.00396964	0.5629	4.578e-09	0.000285685	34.3603
	rs5757176	G	A	0.0229665	0.00408286	0.369	1.854e-08	0.000263083	31.6412
	rs77823653	T	C	0.0400904	0.00730531	0.0881	4.069e-08	0.000250404	30.1159
Phospholipids in medium VLDL	rs193084249	G	A	0.0898599	0.0127363	0.0325	1.721e-12	0.000413823	49.7782
	rs1007205	C	T	0.0674474	0.0041923	0.6595	3.078e-58	0.00214802	258.832
	rs602633	G	T	0.0315773	0.00481837	0.7789	5.619e-11	0.000357061	42.948
	rs1531096	T	G	0.0258152	0.00430975	0.7027	2.099e-09	0.000298307	35.8788
	rs2144300	T	C	-0.044855	0.00412562	0.5685	1.562e-27	0.000982118	118.205
	rs4665710	C	A	0.0951701	0.00462023	0.73	2.83e-94	0.00351635	424.295
	rs17398765	G	A	0.0458726	0.00828372	0.0742	3.065e-08	0.000254972	30.6654
	rs1260326	C	T	-0.108775	0.0041748	0.6182	1.18e-149	0.00561422	678.859
	rs76866386	C	T	-0.0515239	0.0080687	0.072	1.707e-10	0.000339009	40.7759
	rs13389219	T	C	-0.0384071	0.00422584	0.371	1.003e-19	0.000686509	82.6019
	rs78058190	A	G	0.0856051	0.00989434	0.0676	5.064e-18	0.000622161	74.8546
	rs1024137	T	G	0.0341205	0.00417986	0.6488	3.266e-16	0.000553879	66.6348
	rs2317877	C	T	0.0291151	0.00428835	0.6928	1.126e-11	0.000383211	46.0946
	rs687339	T	C	0.0331651	0.00489679	0.7915	1.263e-11	0.000381349	45.8705
	rs59950280	A	G	0.0325289	0.00441347	0.3161	1.702e-13	0.000451575	54.3214
	rs442177	T	G	0.0315462	0.00396047	0.5651	1.649e-15	0.000527376	63.4446
	rs1664781	A	G	0.0243618	0.0042729	0.6882	1.188e-08	0.000270273	32.5062
	rs9687846	A	G	0.0528522	0.00523778	0.181	6.081e-24	0.00084608	101.818
	rs12916	C	T	0.030285	0.00401709	0.4317	4.735e-14	0.000472469	56.836
	rs3088225	G	A	-0.0259863	0.00447401	0.2798	6.312e-09	0.000280491	33.7355
	rs6874202	C	T	0.0413479	0.00411188	0.6449	8.669e-24	0.00084025	101.116
	rs2074493	C	A	0.0428214	0.00450889	0.2836	2.158e-21	0.000749555	90.1933
	rs11751495	G	C	0.0801524	0.0119286	0.0337	1.826e-11	0.00037535	45.1487
	rs998584	A	C	0.0348842	0.0040499	0.4921	7.08e-18	0.000616665	74.193
	rs72959041	A	G	0.0639593	0.00906201	0.0582	1.69e-12	0.00041412	49.814
	rs11155073	C	T	-0.0263517	0.00411734	0.566	1.552e-10	0.000340552	40.9616
	rs146203232	T	C	0.0682595	0.0080178	0.0726	1.688e-17	0.000602422	72.4783
	rs117733303	G	A	-0.138509	0.0158721	0.0291	2.625e-18	0.000632937	76.1519
	rs10455872	G	A	-0.137789	0.00852223	0.0702	8.45e-59	0.00216935	261.407
	rs2106727	G	A	0.0275045	0.00413972	0.6201	3.052e-11	0.00036699	44.1427
	rs41279633	T	G	0.03321	0.00540337	0.1706	7.938e-10	0.000314064	37.7746
	rs13225450	T	C	-0.112671	0.00619738	0.1218	7.38e-74	0.00274133	330.521
	rs72555385	G	A	0.0667348	0.0104944	0.044	2.03e-10	0.000336192	40.437
	rs6974288	G	A	-0.026238	0.00412195	0.4735	1.947e-10	0.000336867	40.5181
	rs59347135	G	C	0.081946	0.00958272	0.0552	1.216e-17	0.000607801	73.1258
	rs115849089	A	G	-0.181056	0.00642441	0.1176	9.57e-175	0.00656219	794.243
	rs112928559	T	C	0.0865869	0.0124424	0.0402	3.426e-12	0.000402595	48.4272
	rs2954021	G	A	-0.087026	0.00409765	0.5109	4.26e-100	0.00373722	451.045
	rs2124034	G	T	0.0254729	0.00445074	0.2925	1.045e-08	0.000272348	32.7557
	rs13300853	T	C	0.0225635	0.00411283	0.4034	4.109e-08	0.000250247	30.097
	rs2163188	C	G	0.0305191	0.00392502	0.476	7.513e-15	0.000502561	60.4579
	rs12359135	C	T	-0.0316795	0.00409707	0.5332	1.057e-14	0.000496984	59.7865
	rs326214	A	G	0.0307689	0.00417422	0.6257	1.691e-13	0.000451674	54.3333
	rs174529	C	T	0.0511778	0.00413063	0.3745	2.967e-35	0.00127504	153.505
	rs2846205	C	T	0.0252133	0.00430469	0.7025	4.708e-09	0.000285233	34.3059
	rs141414463	T	C	0.201175	0.0133565	0.025	2.88e-51	0.00188318	226.859
	rs1974718	A	G	-0.226115	0.00727123	0.8965	1e-200	0.00797833	967.022
	rs61905108	A	C	0.20764	0.0100296	0.0436	3.27e-95	0.00355187	428.596
	rs73119306	G	A	-0.0271423	0.0048838	0.2309	2.735e-08	0.000256812	30.8867
	rs2460760	G	A	0.0280393	0.00450851	0.7421	4.997e-10	0.00032157	38.6777
	rs7337339	A	G	0.0324475	0.0046912	0.263	4.623e-12	0.000397714	47.8397
	rs139974673	C	T	0.169848	0.01438	0.0263	3.41e-32	0.00115889	139.506
	rs183130	T	C	-0.0688927	0.00438299	0.3145	1.135e-55	0.00205051	247.057
	rs2287997	A	G	0.0279549	0.0049101	0.21	1.246e-08	0.000269505	32.4137
	rs72836561	T	C	0.149984	0.011838	0.0328	8.705e-37	0.00133322	160.519
	rs2115107	A	G	0.0231782	0.004096	0.3877	1.525e-08	0.000266239	32.0209
	rs116843064	A	G	-0.265607	0.0155947	0.0212	4.761e-65	0.00240674	290.082
	rs58542926	T	C	-0.139038	0.00787041	0.0715	7.681e-70	0.00258876	312.078
	rs187429064	G	A	-0.197118	0.0149823	0.0419	1.556e-39	0.00143754	173.097
	rs4805881	C	A	-0.0286735	0.00424627	0.635	1.452e-11	0.000379079	45.5974
	rs10119	A	G	0.0415308	0.00447986	0.2807	1.852e-20	0.000714246	85.9416
	rs157595	G	A	0.0824227	0.00423003	0.6148	1.468e-84	0.00314764	379.665
	rs60220392	C	T	0.0392991	0.00646339	0.1085	1.2e-09	0.000307368	36.9689
	rs6073958	C	T	0.0378166	0.00495193	0.1996	2.228e-14	0.00048479	58.319
	rs4820325	A	G	0.0235408	0.00398936	0.5739	3.615e-09	0.000289507	34.8201
	rs5757176	G	A	0.0229981	0.00408315	0.369	1.777e-08	0.000263769	31.7237
	rs77823653	T	C	0.040829	0.0073058	0.0881	2.289e-08	0.000259679	31.2316
Phospholipids to total lipids ratio in medium VLDL	rs11591147	T	G	-0.133741	0.0144572	0.0287	2.228e-20	0.00071121	85.576
	rs7534572	G	C	-0.0268991	0.00447889	0.6714	1.904e-09	0.000299884	36.0685
	rs7528419	G	A	-0.0490047	0.00481911	0.2225	2.732e-24	0.000859242	103.403
	rs12065546	T	C	0.0477492	0.00546798	0.843	2.491e-18	0.000633797	76.2555
	rs477964	G	A	0.053526	0.00453339	0.7504	3.589e-32	0.00115805	139.404
	rs1260326	C	T	0.0554417	0.00400648	0.6185	1.503e-43	0.00159003	191.488
	rs13389219	T	C	0.0280466	0.0040405	0.3751	3.883e-12	0.000400556	48.1818
	rs78058190	A	G	-0.056589	0.0100369	0.0679	1.72e-08	0.000264298	31.7873
	rs2943649	G	C	-0.0277098	0.00427103	0.6539	8.707e-11	0.000349943	42.0916
	rs9687846	A	G	-0.0351181	0.00520666	0.1818	1.532e-11	0.000378205	45.4922
	rs114609017	A	G	-0.0699014	0.012566	0.0332	2.656e-08	0.000257284	30.9435
	rs117733303	G	A	0.160986	0.0159951	0.0292	7.913e-24	0.00084175	101.296
	rs10455872	G	A	0.135336	0.00831496	0.0702	1.455e-59	0.00219837	264.912
	rs73596816	A	G	0.0859559	0.0120328	0.036	9.102e-13	0.000424207	51.0279
	rs3735687	G	A	-0.0277554	0.00410025	0.4066	1.295e-11	0.000380939	45.8211
	rs4722551	C	T	0.033569	0.00527388	0.1746	1.951e-10	0.000336836	40.5145
	rs3812316	G	C	0.0829277	0.00593005	0.126	1.943e-44	0.00162377	195.558
	rs7012814	A	G	0.02377	0.0041095	0.4886	7.288e-09	0.000278168	33.456
	rs10096633	T	C	0.12117	0.00606837	0.1199	1.057e-88	0.00330487	398.692
	rs2980888	C	T	0.0317311	0.00437815	0.7131	4.242e-13	0.000436664	52.527
	rs635634	C	T	-0.0640751	0.0049792	0.8129	6.765e-38	0.00137534	165.597
	rs71191701	C	G	-0.038826	0.00665663	0.2783	5.454e-09	0.000282854	34.0197
	rs10822161	A	G	0.0280046	0.0040218	0.4497	3.326e-12	0.000403081	48.4856
	rs77625657	G	A	-0.0555105	0.00863837	0.0844	1.31e-10	0.000343309	41.2933
	rs174594	A	C	0.0378183	0.00405919	0.6224	1.2e-20	0.000721375	86.8
	rs964184	C	G	0.122292	0.00553747	0.8505	4.45e-108	0.00403984	487.717
	rs144018203	C	G	-0.20316	0.0242878	0.0111	6.028e-17	0.000581559	69.9668
	rs12271743	C	T	0.0666818	0.0102176	0.0481	6.747e-11	0.000354087	42.5902
	rs1169294	A	G	0.0249252	0.00414335	0.3376	1.791e-09	0.000300879	36.1883
	rs6492720	C	T	0.0231027	0.00410272	0.6482	1.791e-08	0.000263642	31.7084
	rs1560390	C	T	-0.0533462	0.00499724	0.2065	1.331e-26	0.00094685	113.956
	rs261291	C	T	0.120597	0.00402341	0.3687	2.15e-197	0.00741654	898.421
	rs12914626	T	C	-0.0742129	0.00433708	0.6702	1.223e-65	0.00242916	292.791
	rs2002386	T	C	-0.0489913	0.00853438	0.0622	9.442e-09	0.000273982	32.9523
	rs1864163	A	G	0.0308394	0.00468418	0.2408	4.587e-11	0.00036036	43.345
	rs704	A	G	0.0219044	0.00398123	0.4709	3.757e-08	0.00025169	30.2706
	rs72836561	T	C	-0.138085	0.0120482	0.0325	2.072e-30	0.00109123	131.352
	rs2317826	T	C	0.0233055	0.00388674	0.4661	2.02e-09	0.000298926	35.9533
	rs8178824	T	C	0.140395	0.0139672	0.0289	9.027e-24	0.000839583	101.035
	rs116843064	A	G	0.156512	0.0149656	0.0212	1.345e-25	0.000908782	109.37
	rs73015030	A	G	-0.0659327	0.011687	0.0339	1.685e-08	0.000264622	31.8263
	rs58542926	T	C	0.0688812	0.00753588	0.0717	6.221e-20	0.000694351	83.546
	rs187429064	G	A	0.134659	0.0148396	0.041	1.144e-19	0.000684347	82.3415
	rs7412	T	C	-0.18952	0.0078492	0.0754	8.41e-129	0.00482508	582.976
	rs11083752	A	G	-0.0233228	0.00399657	0.4771	5.357e-09	0.000283144	34.0547
	rs2868346	T	C	-0.0411373	0.00442104	0.7163	1.342e-20	0.000719541	86.5792
Triglycerides in medium VLDL	rs193084249	G	A	0.0853957	0.0130069	0.0329	5.19e-11	0.000358355	43.1037
	rs1007205	C	T	0.057937	0.00419235	0.6595	1.939e-43	0.00158582	190.981
	rs1531096	T	G	0.0259004	0.00430989	0.7027	1.86e-09	0.000300262	36.114
	rs2144300	T	C	-0.0497902	0.00412583	0.5685	1.56e-33	0.00120972	145.632
	rs2678379	G	A	0.0912406	0.00461916	0.7293	7.617e-87	0.00323437	390.159
	rs1260326	C	T	-0.111697	0.00417486	0.6182	1.09e-157	0.00591791	715.8
	rs13389219	T	C	-0.0406138	0.00422584	0.371	7.196e-22	0.000767603	92.3667
	rs78058190	A	G	0.0906143	0.00989469	0.0676	5.293e-20	0.000697001	83.8651
	rs1024137	T	G	0.0353982	0.00418001	0.6488	2.486e-17	0.000596071	71.7137
	rs13071205	T	C	0.0282828	0.00431363	0.6801	5.505e-11	0.000357396	42.9884
	rs687339	T	C	0.0292341	0.00489665	0.7915	2.369e-09	0.000296346	35.643
	rs7644860	A	C	0.0304987	0.00540832	0.1982	1.708e-08	0.000264405	31.8002
	rs59950280	A	G	0.031854	0.00441353	0.3161	5.301e-13	0.000433027	52.0893
	rs1471251	T	A	0.0301961	0.00407277	0.3807	1.224e-13	0.000456953	54.9687
	rs1664781	A	G	0.0258027	0.00427314	0.6882	1.557e-09	0.000303147	36.4611
	rs9687846	A	G	0.0546953	0.00523828	0.181	1.603e-25	0.000905892	109.022
	rs3088225	G	A	-0.0271806	0.0044743	0.2798	1.241e-09	0.000306819	36.903
	rs4704834	G	A	0.0380771	0.0041395	0.656	3.63e-20	0.000703193	84.6107
	rs2074493	C	A	0.0407057	0.00450932	0.2836	1.764e-19	0.000677238	81.4856
	rs11751495	G	C	0.0824138	0.0119296	0.0337	4.903e-12	0.000396757	47.7246
	rs998584	A	C	0.0369822	0.00405028	0.4922	6.801e-20	0.000692886	83.3697
	rs2186037	G	A	0.0265729	0.00392307	0.52	1.257e-11	0.000381425	45.8796
	rs11155073	C	T	-0.0249099	0.00411762	0.566	1.452e-09	0.000304276	36.5969
	rs146203232	T	C	0.060367	0.00801787	0.0726	5.111e-14	0.00047122	56.6857
	rs117733303	G	A	-0.145137	0.0158729	0.0291	6.035e-20	0.000694847	83.6058
	rs10455872	G	A	-0.15	0.00852277	0.0702	2.468e-69	0.00256951	309.751
	rs2106727	G	A	0.02694	0.00413985	0.6201	7.642e-11	0.000352062	42.3465
	rs13225450	T	C	-0.12331	0.00619672	0.1218	4.133e-88	0.0032824	395.972
	rs72555385	G	A	0.0646437	0.0104954	0.044	7.31e-10	0.0003154	37.9354
	rs6972634	G	A	0.0248515	0.00408136	0.4399	1.136e-09	0.000308253	37.0755
	rs11249965	G	C	0.0248352	0.00423643	0.6198	4.565e-09	0.000285731	34.3658
	rs59347135	G	C	0.0832298	0.00958068	0.0552	3.713e-18	0.00062725	75.4672
	rs283	T	C	0.0452734	0.00499886	0.2163	1.344e-19	0.000681706	82.0236
	rs10096633	T	C	-0.181563	0.00635306	0.1189	1.23e-179	0.00674674	816.731
	rs112928559	T	C	0.0831932	0.0124399	0.0402	2.268e-11	0.000371817	44.7236
	rs2954021	G	A	-0.0820744	0.00409763	0.5109	3.03e-89	0.00332545	401.183
	rs2163188	C	G	0.0365242	0.00392509	0.476	1.336e-20	0.00071961	86.5875
	rs12359135	C	T	-0.0285129	0.00409725	0.5332	3.426e-12	0.000402596	48.4273
	rs2792735	A	G	0.0260535	0.00435372	0.7094	2.175e-09	0.000297734	35.8099
	rs326214	A	G	0.0304787	0.00417422	0.6257	2.843e-13	0.000443197	53.3132
	rs174546	T	C	0.0660597	0.00414184	0.3523	2.878e-57	0.00211114	254.378
	rs2846205	C	T	0.0256037	0.00430463	0.7025	2.715e-09	0.000294138	35.3773
	rs141414463	T	C	0.194241	0.0133563	0.025	6.468e-48	0.00175587	211.496
	rs1974718	A	G	-0.22393	0.00727093	0.8965	1e-200	0.00782673	948.502
	rs61905108	A	C	0.20614	0.0100288	0.0436	6.97e-94	0.00350148	422.494
	rs2460760	G	A	0.0281038	0.00450832	0.742	4.553e-10	0.000323079	38.8593
	rs7140110	C	T	0.02987	0.00451448	0.2971	3.678e-11	0.000363952	43.7772
	rs139974673	C	T	0.171716	0.0145302	0.0264	3.155e-32	0.00116017	139.66
	rs261290	C	T	0.0442104	0.00411877	0.6462	7.055e-27	0.000957297	115.215
	rs633695	G	A	-0.0252065	0.0043567	0.3088	7.222e-09	0.000278314	33.4735
	rs11644601	C	T	-0.0271917	0.00463837	0.2858	4.564e-09	0.000285736	34.3665
	rs183130	T	C	-0.049567	0.00438325	0.3145	1.194e-29	0.00106238	127.875
	rs72836561	T	C	0.162756	0.0118381	0.0328	5.2e-43	0.00156955	189.018
	rs11665439	G	A	0.0249962	0.00455491	0.2602	4.071e-08	0.000250396	30.1149
	rs2115107	A	G	0.0237024	0.00409617	0.3877	7.188e-09	0.000278391	33.4828
	rs116843064	A	G	-0.269649	0.0156009	0.0212	6.185e-67	0.00247839	298.739
	rs58542926	T	C	-0.130281	0.00787067	0.0715	1.531e-61	0.00227351	273.987
	rs187429064	G	A	-0.185421	0.0149167	0.0417	1.786e-35	0.00128341	154.514
	rs4805881	C	A	-0.0289004	0.00424644	0.635	1.005e-11	0.000385069	46.3181
	rs584007	G	A	0.0763132	0.00419132	0.6342	4.506e-74	0.00274947	331.505
	rs71352248	C	A	-0.0591549	0.00990639	0.048	2.352e-09	0.000296462	35.6569
	rs60220392	C	T	0.0392328	0.00646349	0.1086	1.28e-09	0.000306323	36.8432
	rs6073958	C	T	0.0427657	0.00495188	0.1996	5.809e-18	0.00061991	74.5836
	rs2277844	A	G	0.0233819	0.00396993	0.5629	3.868e-09	0.000288414	34.6886
	rs5757176	G	A	0.0230592	0.00408322	0.369	1.63e-08	0.000265163	31.8914
Triglycerides to total lipids ratio in medium VLDL	rs11591147	T	G	0.266139	0.0142572	0.0283	9.196e-78	0.0028896	348.449
	rs693668	A	G	-0.0328772	0.00418199	0.6266	3.792e-15	0.000513745	61.804
	rs3005923	A	G	0.100314	0.0170068	0.04	3.669e-09	0.000289269	34.7915
	rs12740374	T	G	0.0620983	0.00467592	0.2229	3.006e-40	0.00146466	176.368
	rs2642442	T	C	-0.0289186	0.00435644	0.6918	3.177e-11	0.000366335	44.0639
	rs10864726	T	C	-0.0401138	0.00405926	0.5689	4.981e-23	0.000811499	97.6531
	rs11693335	A	G	0.0216718	0.00392259	0.5106	3.297e-08	0.000253794	30.5237
	rs548145	C	T	-0.0743746	0.00522664	0.819	5.975e-46	0.00168121	202.487
	rs2911711	A	T	-0.0542309	0.00414754	0.572	4.549e-39	0.00141985	170.964
	rs4299376	T	G	0.0390025	0.0044061	0.7078	8.602e-19	0.000651239	78.3553
	rs13389219	T	C	-0.023869	0.00415615	0.3729	9.299e-09	0.000274229	32.982
	rs28735569	A	T	0.0233374	0.00407796	0.5829	1.048e-08	0.000272302	32.7502
	rs13076933	G	T	0.0302035	0.00456521	0.2567	3.69e-11	0.000363901	43.771
	rs143424675	T	C	-0.0890739	0.0159351	0.0213	2.274e-08	0.00025979	31.2451
	rs465983	G	A	-0.0253548	0.00457274	0.2638	2.943e-08	0.000255625	30.744
	rs3843482	G	T	-0.0371748	0.00405818	0.4123	5.167e-20	0.000697398	83.9129
	rs10455872	G	A	-0.0886333	0.00858412	0.07	5.417e-25	0.00088586	106.609
	rs12701499	A	G	0.0446911	0.0043254	0.2846	5.037e-25	0.000887057	106.754
	rs10262232	A	C	-0.0252599	0.00461668	0.2476	4.464e-08	0.00024891	29.9361
	rs145885140	C	G	-0.0310302	0.00544418	0.1656	1.2e-08	0.000270106	32.4861
	rs17145738	T	C	-0.0891879	0.00610732	0.1215	2.67e-48	0.00177047	213.257
	rs11771827	G	C	0.0259399	0.004548	0.2585	1.173e-08	0.000270474	32.5303
	rs11250079	C	T	0.0269069	0.00431591	0.2965	4.537e-10	0.000323139	38.8665
	rs139915535	G	A	0.0987196	0.017631	0.0188	2.154e-08	0.000260666	31.3504
	rs15285	T	C	-0.0543002	0.0045053	0.2781	1.881e-33	0.00120664	145.261
	rs635634	C	T	0.0737745	0.00510325	0.8121	2.285e-47	0.00173505	208.983
	rs4405189	G	A	-0.0382021	0.00391331	0.4767	1.638e-22	0.000791933	95.2967
	rs2297991	C	T	0.0292053	0.00428659	0.7059	9.545e-12	0.000385906	46.4189
	rs4311998	C	A	-0.0234218	0.00402718	0.5595	6.03e-09	0.000281231	33.8245
	rs174566	G	A	0.099676	0.00407699	0.3551	5.23e-132	0.00494648	597.717
	rs138685433	A	G	0.0959343	0.0172533	0.0189	2.692e-08	0.000257064	30.917
	rs964184	C	G	-0.0642097	0.00553525	0.8506	4.114e-31	0.00111786	134.561
	rs7310409	G	A	0.0358499	0.00394766	0.5929	1.073e-19	0.000685401	82.4685
	rs11846959	A	G	-0.0266019	0.00455053	0.2652	5.039e-09	0.000284135	34.1738
	rs10162642	A	G	0.0728591	0.00494877	0.1975	4.612e-49	0.00179944	216.753
	rs1601935	T	G	0.140287	0.00412473	0.6486	1e-200	0.00952869	1156.74
	rs1077835	G	A	-0.16823	0.00471553	0.2392	1e-200	0.0104742	1272.74
	rs11636831	C	G	0.0523676	0.00849331	0.0617	7.015e-10	0.000316069	38.0159
	rs11075253	A	C	-0.03064	0.00443529	0.287	4.907e-12	0.000396743	47.7229
	rs117738782	C	T	-0.100024	0.0183063	0.0232	4.658e-08	0.000248226	29.8538
	rs3764261	A	C	0.0598371	0.00418361	0.3159	2.104e-46	0.00169843	204.565
	rs72836561	T	C	0.105989	0.011649	0.0329	9.154e-20	0.000688009	82.7825
	rs8078686	C	T	0.0260506	0.00388956	0.5185	2.119e-11	0.000372922	44.8566
	rs1801689	C	A	-0.101722	0.0143452	0.0286	1.331e-12	0.000418006	50.2816
	rs77542162	G	A	-0.138063	0.0175664	0.0209	3.856e-15	0.00051347	61.7709
	rs77960347	G	A	-0.191203	0.0200831	0.0122	1.723e-21	0.00075326	90.6395
	rs10438978	C	T	-0.0412113	0.00525604	0.8237	4.479e-15	0.000511024	61.4764
	rs6511720	T	G	0.108422	0.00618314	0.1165	7.734e-69	0.00255067	307.474
	rs3185010	A	G	-0.0261396	0.00432828	0.32	1.548e-09	0.000303237	36.4719
	rs2278426	T	C	0.054106	0.00854822	0.0896	2.46e-10	0.000333075	40.0619
	rs7412	T	C	0.196422	0.00760283	0.0757	3.55e-147	0.00552046	667.459
	rs2425125	A	G	0.0279564	0.00498084	0.2019	1.991e-08	0.000261932	31.5027
	rs6073958	C	T	0.0651018	0.00482819	0.2002	1.951e-41	0.00150976	181.807
Phosphatidylcholine and other choline levels	rs12750160	T	C	-0.128069	0.0233131	0.0134	3.942e-08	0.000250913	30.1771
	rs17414716	G	A	-0.175673	0.0196429	0.0251	3.776e-19	0.000664748	79.9818
	rs1007205	C	T	0.0862881	0.00414698	0.6594	3.71e-96	0.00358776	432.942
	rs646776	T	C	0.0454042	0.00469869	0.7772	4.323e-22	0.000775977	93.3751
	rs3754053	G	C	0.0286957	0.00447449	0.6088	1.425e-10	0.000341936	41.1281
	rs4846915	A	C	0.0467379	0.005516	0.8426	2.388e-17	0.00059673	71.7931
	rs514230	T	A	0.0264263	0.00408118	0.546	9.47e-11	0.000348577	41.9271
	rs11895352	T	C	-0.0418957	0.00401597	0.512	1.766e-25	0.000904297	108.83
	rs668948	A	G	0.0788494	0.00513287	0.8206	2.96e-53	0.00195872	235.976
	rs780093	C	T	-0.0590408	0.00413977	0.6264	3.782e-46	0.00168875	203.397
	rs4299376	T	G	-0.0332891	0.00451409	0.7081	1.65e-13	0.000452079	54.3821
	rs10184673	A	G	-0.0239176	0.00408376	0.5688	4.72e-09	0.000285193	34.3011
	rs72926966	A	C	-0.0327567	0.00449953	0.2852	3.337e-13	0.000440578	52.998
	rs56268840	T	C	-0.0312674	0.00465858	0.2613	1.922e-11	0.000374509	45.0474
	rs2086613	A	G	0.0269656	0.00478513	0.2168	1.748e-08	0.000264036	31.7559
	rs6438552	G	A	0.0228605	0.00397612	0.3991	8.953e-09	0.000274841	33.0557
	rs976002	G	A	0.0482178	0.00499083	0.239	4.403e-22	0.000775676	93.3389
	rs7696472	A	G	0.0338686	0.0043146	0.4961	4.168e-15	0.000512199	61.6178
	rs13107325	T	C	-0.0537145	0.00946282	0.0673	1.376e-08	0.0002679	32.2207
	rs7707394	A	G	0.0283275	0.00410121	0.3782	4.947e-12	0.000396613	47.7073
	rs11749783	C	T	0.0403854	0.00396909	0.4127	2.565e-24	0.00086028	103.528
	rs2270925	C	T	0.0307603	0.00421925	0.6523	3.089e-13	0.000441841	53.15
	rs3128986	C	T	-0.0400694	0.00618281	0.1248	9.125e-11	0.00034918	41.9997
	rs3798548	T	C	0.0309748	0.00498171	0.7944	5.045e-10	0.000321417	38.6593
	rs8205	A	T	-0.0423397	0.00533327	0.813	2.042e-15	0.000523875	63.0232
	rs3822854	G	A	0.0236233	0.0039968	0.4354	3.41e-09	0.000290453	34.934
	rs10266519	T	C	0.0458035	0.00554457	0.1609	1.445e-16	0.000567234	68.2424
	rs73066485	G	T	0.0324442	0.0048354	0.2087	1.95e-11	0.000374278	45.0196
	rs2126259	C	T	0.0549393	0.00625509	0.8784	1.59e-18	0.000641161	77.1421
	rs4876611	G	A	0.0264455	0.00438036	0.7125	1.567e-09	0.00030304	36.4482
	rs28601761	G	C	-0.0508809	0.00422285	0.408	1.964e-33	0.00120593	145.175
	rs58301047	C	G	0.0281039	0.00505122	0.2001	2.64e-08	0.000257382	30.9553
	rs4149307	T	C	0.0415417	0.00541143	0.1829	1.633e-14	0.000489867	58.93
	rs11789603	T	C	0.0491467	0.00670493	0.1061	2.303e-13	0.000446635	53.727
	rs2575876	A	G	-0.054417	0.00473201	0.2425	1.323e-30	0.00109862	132.242
	rs635634	C	T	-0.035989	0.0050341	0.8123	8.739e-13	0.000424871	51.1078
	rs11239551	A	G	0.0315839	0.00455661	0.2455	4.166e-12	0.000399412	48.0441
	rs2419604	G	A	-0.0352139	0.00446034	0.7153	2.906e-15	0.000518102	62.3284
	rs72826029	A	G	0.0243633	0.00440149	0.2892	3.108e-08	0.000254747	30.6383
	rs10832954	A	G	0.0262165	0.0042753	0.6858	8.674e-10	0.000312628	37.6018
	rs174574	C	A	0.0561913	0.00409063	0.6427	6.128e-43	0.00156684	188.691
	rs11821808	T	C	-0.0474151	0.00648945	0.1092	2.742e-13	0.000443785	53.384
	rs525028	A	G	-0.0719862	0.00432584	0.648	3.518e-62	0.00229777	276.917
	rs11218744	A	G	0.0272517	0.00452146	0.2522	1.668e-09	0.000302027	36.3264
	rs7310615	G	C	0.0348211	0.00432624	0.5488	8.36e-16	0.00053849	64.7823
	rs1183910	A	G	0.0342652	0.00412151	0.3365	9.274e-17	0.0005745	69.117
	rs12369145	G	A	-0.0356797	0.00636861	0.1235	2.114e-08	0.000260967	31.3866
	rs12427074	G	A	-0.0250444	0.00425957	0.653	4.113e-09	0.000287418	34.5688
	rs139974673	C	T	0.0866532	0.0144507	0.0263	2.016e-09	0.000298958	35.9571
	rs10162642	A	G	-0.0579119	0.00512363	0.196	1.27e-29	0.00106137	127.753
	rs1601935	T	G	-0.129364	0.00425361	0.6484	1e-200	0.00763365	924.923
	rs1077835	G	A	0.170412	0.00461533	0.2382	1e-200	0.011211	1363.29
	rs6078	A	G	0.0576767	0.0103356	0.0978	2.399e-08	0.000258921	31.1405
	rs77516617	A	G	-0.0673663	0.0110296	0.0478	1.01e-09	0.000310157	37.3045
	rs183130	T	C	0.0978791	0.00421005	0.3158	1.46e-119	0.00447513	540.504
	rs75679663	A	C	-0.105172	0.0169566	0.0259	5.561e-10	0.000319837	38.4692
	rs72836561	T	C	-0.0864931	0.0120849	0.0323	8.237e-13	0.000425836	51.2239
	rs77960347	G	A	0.379853	0.0198646	0.0121	1.653e-81	0.0030318	365.649
	rs2156552	T	A	0.0943311	0.00538119	0.8312	8.487e-69	0.00254913	307.289
	rs76764866	A	G	0.0364756	0.00551204	0.1565	3.655e-11	0.000364056	43.7897
	rs12151108	A	G	-0.0827725	0.00640721	0.1155	3.533e-38	0.00138605	166.889
	rs2278426	T	C	-0.114981	0.00869817	0.0917	6.818e-40	0.00145115	174.738
	rs58542926	T	C	-0.0976165	0.00776482	0.0718	3.024e-36	0.00131269	158.044
	rs118170342	C	T	0.0834552	0.0105906	0.0399	3.27e-15	0.000516168	62.0956
	rs7412	T	C	-0.155353	0.00789321	0.075	3.084e-86	0.00321132	387.37
	rs1883711	C	G	0.101964	0.0114949	0.044	7.287e-19	0.00065396	78.6829
	rs1800961	T	C	-0.0815954	0.0112887	0.0338	4.9e-13	0.000434309	52.2436
	rs131665	G	A	-0.032839	0.00473487	0.266	4.046e-12	0.000399886	48.1012
Phenylalanine levels	rs4133213	A	C	-0.0234375	0.00419373	0.4019	2.288e-08	0.000259691	31.2331
	rs6670870	T	A	0.0260977	0.00444448	0.2762	4.307e-09	0.000286673	34.4791
	rs10176274	G	C	0.0225416	0.00407529	0.3678	3.179e-08	0.000254383	30.5946
	rs1047891	A	C	-0.0291871	0.00438545	0.317	2.824e-11	0.00036825	44.2943
	rs5030062	C	A	0.049831	0.00403299	0.3625	4.53e-35	0.00126806	152.664
	rs114552359	A	T	0.057972	0.0104719	0.0503	3.095e-08	0.000254815	30.6465
	rs185567543	T	A	0.163575	0.0253668	0.0131	1.131e-10	0.000345699	41.5809
	rs1800759	G	T	-0.0232125	0.00407561	0.6142	1.23e-08	0.000269704	32.4377
	rs28365897	C	A	0.0574758	0.00513608	0.1871	4.534e-29	0.0010404	125.227
	rs4253252	G	T	0.0846688	0.00390155	0.5216	1.99e-104	0.00390141	470.938
	rs2545801	C	T	0.0934781	0.00469926	0.7056	4.766e-88	0.00328005	395.688
	rs35875210	G	A	-0.0319963	0.00470265	0.2402	1.018e-11	0.000384854	46.2923
	rs7747087	A	G	0.0320745	0.00403316	0.5839	1.825e-15	0.000525713	63.2444
	rs144181480	G	A	-0.09971	0.0171735	0.0182	6.397e-09	0.000280275	33.7094
	rs2581923	T	C	0.028255	0.0045567	0.7572	5.619e-10	0.000319668	38.4488
	rs1535	G	A	0.0343743	0.00409765	0.353	4.912e-17	0.000584913	70.3705
	rs813497	A	G	0.0316299	0.00530991	0.1634	2.573e-09	0.000295014	35.4827
	rs869916	T	G	-0.0909883	0.00412672	0.6008	9.86e-108	0.00402676	486.131
	rs1522298	C	G	-0.0466022	0.00447692	0.299	2.245e-25	0.00090035	108.355
	rs12830698	G	T	0.109478	0.0194202	0.0212	1.727e-08	0.000264229	31.779
	rs8011446	G	C	0.0356326	0.00443913	0.2999	9.993e-16	0.000535569	64.4308
	rs112635299	T	G	-0.0923792	0.0154121	0.0207	2.048e-09	0.000298705	35.9268
	rs56094641	G	A	0.0234937	0.00401645	0.4015	4.934e-09	0.000284474	34.2146
[truncated: 11,508 more rows]

## Sheet: Table S6
Table S6. Characteristics of AML genetic instrumental variables (1e-05)
Traits	SNP	EA	OA	Beta	SE	EAF	P-value	R2	F-statistic
Acute myeloid leukemia	rs12402752	T	C	-0.391363	0.087303	0.297958	7.36665e-06	5.30103e-05	20.0955	19.7477
	rs16851952	C	T	0.525248	0.113922	0.0923739	4.01513e-06	5.60752e-05	21.2575
	rs12468501	A	G	0.38973	0.0865717	0.210755	6.73767e-06	5.34607e-05	20.2663
	rs147341112	C	T	1.2121	0.252393	0.0106081	1.56762e-06	6.08384e-05	23.0632
	rs11099009	G	A	-0.601816	0.133906	0.123863	6.97927e-06	5.32827e-05	20.1988
	rs113142344	C	A	0.979099	0.210042	0.0186604	3.14e-06	5.73189e-05	21.7289
	rs1421765	G	A	0.379179	0.0789325	0.595471	1.55654e-06	6.0874e-05	23.0767
	rs12211448	A	C	0.442744	0.0943	0.162283	2.66532e-06	5.81485e-05	22.0435
	rs7005102	G	A	0.353786	0.0762559	0.519472	3.49325e-06	5.67795e-05	21.5245
	rs75837171	G	C	-1.35967	0.284606	0.0392622	1.77611e-06	6.02053e-05	22.8232
	rs143143495	T	C	3.35563	0.747605	0.000271704	7.17216e-06	5.3145e-05	20.1466
	rs6484925	C	T	0.367403	0.0826768	0.652412	8.83649e-06	5.20927e-05	19.7477
	rs11063839	A	C	0.474602	0.0996299	0.131772	1.90125e-06	5.98598e-05	22.6922
	rs140517650	A	G	0.939957	0.206686	0.0190851	5.42238e-06	5.45572e-05	20.682

## Sheet: Table S7
Table S7. Detailed results of MR analysis for causal effects of dietary factors on AML
Outcome	Exposure	Method	nSNP	Beta	SE	OR	95%CI	P-value
AML	Processed meat intake	Inverse variance weighted	23	2.71539	1.27043	15.1105	1.253-182.262	0.0325677
		Weighted median	23	3.22131	1.7293	25.0608	1.845-743.029	0.0424933
		MR Egger	23	4.82698	6.40735	124.833	0.000-35512268.923	0.459603
	Bread intake	Inverse variance weighted	26	-1.04897	1.21596	0.3503	0.032-3.797	0.388321
		Weighted median	26	-1.78826	1.76763	0.167252	0.005-5.346	0.311696
		MR Egger	26	1.10789	5.67971	3.02797	0.000-206928.673	0.846987
	Lamb/mutton intake	Inverse variance weighted	31	0.170343	1.58333	1.18571	0.053-26.408	0.914325
		Weighted median	31	1.11206	2.23475	3.0406	0.038-242.781	0.618751
		MR Egger	31	-0.255829	6.76544	0.774275	0.000-444380.136	0.970095
	Hot drink temperature	Inverse variance weighted	66	-0.137419	1.30769	0.871605	0.067-11.310	0.916308
		Weighted median	66	-0.726036	1.8236	0.483823	0.014-17.257	0.690532
		MR Egger	66	1.57302	5.71915	4.82118	0.000-355955.896	0.784168
	Shellfish intake	Inverse variance weighted	3	3.10956	7.99553	22.4113	0.000-1.433496e+08	0.69734
		Weighted median	3	1.86197	8.69638	6.43643	0.000-1.626126e+08	0.830462
		MR Egger	3	13.7209	109.892	909710	0.000-3.168479e+99	0.920922
	Cheese intake	Inverse variance weighted	62	0.976899	0.714848	2.65621	0.654-10.783	0.171756
		Weighted median	62	-0.0718158	1.09435	0.930702	0.109- 7.950	0.947677
		MR Egger	62	-3.09375	3.09784	0.0453316	0.000-19.649	0.32196
	Water intake	Inverse variance weighted	38	0.646255	1.0138	1.90838	0.262-13.920	0.523828
		Weighted median	38	0.441714	1.47434	1.55537	0.086-27.978	0.764481
		MR Egger	38	1.2354	2.899	3.43977	0.012-1009.737	0.672537
	Cereal intake	Inverse variance weighted	39	-0.221857	1.03718	0.80103	0.105- 6.117	0.830621
		Weighted median	39	0.218618	1.41936	1.24436	0.077-20.097	0.877589
		MR Egger	39	0.103591	4.45885	1.10915	0.000-6925.267	0.98159
	Dried fruit intake	Inverse variance weighted	39	0.585365	1.17469	1.79565	0.180-17.953	0.618263
		Weighted median	39	1.05865	1.64832	2.88247	0.114-72.919	0.520704
		MR Egger	39	5.33792	5.24783	208.08	0.007-6099235.230	0.31568
	Non-oily fish intake	Inverse variance weighted	11	1.0957	2.8708	2.99129	0.011-830.863	0.702705
		Weighted median	11	2.96017	3.34378	19.3012	0.027-13547.810	0.376008
		MR Egger	11	20.3652	12.8522	6.98999e+08	0.008-6.087948e+19	0.147525
	Salad / raw vegetable intake	Inverse variance weighted	18	-2.85721	2.48447	0.0574285	0.000-7.481	0.250132
		Weighted median	18	0.386872	3.17348	1.47237	0.003-740.187	0.902972
		MR Egger	18	2.60701	12.1481	13.5584	0.000-2.970925e+11	0.832789
	Oily fish intake	Inverse variance weighted	61	-0.291223	0.811634	0.747349	0.152-3.668	0.719736
		Weighted median	61	0.260026	1.09766	1.29696	0.151-11.150	0.812741
		MR Egger	61	4.76457	3.48958	117.281	0.126-109550.521	0.177319
	Beef intake	Inverse variance weighted	14	2.09602	2.27706	8.13375	0.094-705.612	0.357315
		Weighted median	14	3.2394	2.55169	25.5184	0.172-3792.274	0.20426
		MR Egger	14	-11.9774	12.61	6.28487e-06	0.000-340502.545	0.360935
	Fresh fruit intake	Inverse variance weighted	54	-0.695922	1.42302	0.498614	0.031-8.111	0.624809
		Weighted median	54	-1.5838	1.97468	0.205193	0.004-9.841	0.422521
		MR Egger	54	-3.80186	4.95305	0.0223291	0.000-367.277	0.446208
	Green tea intake	Inverse variance weighted	20	-0.0111263	0.0230893	0.988935	0.945-1.035	0.629892
		Weighted median	20	-0.024168	0.0340122	0.976122	0.913-1.043	0.477352
		MR Egger	20	0.0132954	0.0446232	1.01338	0.929-1.106	0.769154
	Coffee intake	Inverse variance weighted	38	0.166719	0.936145	1.18142	0.189-7.401	0.858652
		Weighted median	38	0.154484	1.44938	1.16706	0.068-19.991	0.915117
		MR Egger	38	-1.42044	1.88311	0.241608	0.006-9.684	0.455571
	Pork intake	Inverse variance weighted	13	1.34112	2.40578	3.82334	0.034-426.860	0.577214
		Weighted median	13	1.61774	3.21986	5.04167	0.009-2775.706	0.615368
		MR Egger	13	3.89941	15.0279	49.3733	0.000-3.058446e+14	0.800059
	Tea intake	Inverse variance weighted	40	-1.45189	0.756452	0.234128	0.053-1.031	0.0549417
		Weighted median	40	0.274502	1.15779	1.31587	0.136-12.728	0.812586
		MR Egger	40	-1.9976	1.62994	0.13566	0.006- 3.310	0.227902
	Poultry intake	Inverse variance weighted	7	1.5844	2.99186	4.87638	0.014-1717.197	0.596409
		Weighted median	7	2.47727	3.71872	11.9087	0.008-1.743015e+04	0.505307
		MR Egger	7	-88.2414	89.8462	4.75628e-39	0.000-1.431801e+38	0.371136
	Salt added to food	Inverse variance weighted	99	-0.0910183	0.645503	0.913001	0.258-3.235	0.887867
		Weighted median	99	0.127473	0.989867	1.13595	0.163-7.906	0.897534
		MR Egger	99	0.548509	2.17356	1.73067	0.024-122.570	0.8013
SE, standard error; OR, odds ratio; CI, confidence interval.

## Sheet: Table S8
Table S8. Detailed results of sensitivity analysis for causal effects of dietary factors on AML
		Heterogenity		Horizontal pleiotropy
Outcome	Exposure	IVW		MR-Egger intercept			MR-PRESSO
		Q	Q_pvalue	Egger_intercept	SE	P-value	Global test	P-value
AML	Processed meat intake	12.2151	0.952777	-0.032175	0.095693	0.740033	13.4416	0.955
	Bread intake	23.6465	0.539868	-0.031128	0.0800698	0.70088	26.2572	0.507
	Lamb/mutton intake	25.2591	0.712345	0.00472966	0.0729978	0.948784	27.0375	0.687
	Hot drink temperature	71.292	0.276578	-0.0155415	0.0505694	0.75959	73.4234	0.275
	Cheese intake	57.0406	0.620119	0.0699866	0.0518237	0.181935	58.8787	0.612
	Water intake	21.906	0.976868	-0.00928036	0.0427821	0.829494	23.4068	0.975
	Cereal intake	30.6657	0.795205	-0.00475437	0.0633512	0.940581	32.1412	0.804
	Dried fruit intake	40.0214	0.380518	-0.0598302	0.0643828	0.358763	42.3013	0.405
	Non-oily fish intake	16.278	0.0919464	-0.23969	0.156313	0.159546	19.1181	0.151
	Salad / raw vegetable intake	20.6437	0.242633	-0.0586905	0.127588	0.651705	23.1749	0.275
	Oily fish intake	38.3426	0.986773	-0.0746172	0.0500893	0.141634	39.5934	0.984
	Beef intake	17.7801	0.16605	0.180397	0.15904	0.278823	19.8412	0.195
	Fresh fruit intake	62.5012	0.174451	0.0296491	0.0452659	0.515356	64.7215	0.175
	Green tea intake	16.6269	0.615127	-0.0730237	0.114178	0.530516	18.5687	0.582
	Coffee intake	31.7655	0.712694	0.0299687	0.0308519	0.337843	33.9825	0.707
	Pork intake	10.3246	0.587508	-0.0265582	0.153996	0.866208	12.1501	0.569
	Tea intake	32.3347	0.766038	0.0117768	0.0311573	0.707549	34.7342	0.717
	Poultry intake	1.45805	0.962232	0.972906	0.972587	0.363074	1.95811	0.95
	Salt added to food	89.9851	0.705716	-0.00948813	0.0307923	0.758642	91.8246	0.691
	Shellfish intake	0.998821	0.606888	-0.353454	3.6507	0.938555	NA	NA
SE, standard error; IVW, Inverse variance weighted. Not enough instruments for MR_PRESSO

## Sheet: Table S9
Table S9. Detailed results of reverse MR analysis for causal effects of AML on dietary factors
Exposure	Outcome	Method	nSNP	Beta	SE	OR	95%CI	P-value
AML	Bread intake	Inverse variance weighted	12	0.00191687	0.00226397	1.00192	0.997-1.006	0.39717
		Weighted median	12	0.00089136	0.00250498	1.00089	0.996-1.006	0.721964
		MR Egger	12	-0.00266349	0.00595771	0.99734	0.986-1.009	0.664355
	Lamb/mutton intake	Inverse variance weighted	12	-0.00198728	0.00128906	0.998015	0.995-1.001	0.123158
		Weighted median	12	-0.00110599	0.00176009	0.998895	0.995-1.002	0.529759
		MR Egger	12	0.000145052	0.00343104	1.00015	0.993-1.007	0.967111
	Hot drink temperature	Inverse variance weighted	12	-0.00115188	0.00132569	0.998849	0.996-1.001	0.384908
		Weighted median	12	0.00020451	0.00149341	1.0002	0.997-1.003	0.891077
		MR Egger	12	0.00482082	0.00297239	1.00483	0.999-1.011	0.135897
	Shellfish intake	Inverse variance weighted	11	-0.000256581	0.000839549	0.999743	0.998-1.001	0.759896
		Weighted median	11	-2.23474e-05	0.00116927	0.999978	0.998-1.002	0.984751
		MR Egger	11	-3.43609e-05	0.00222569	0.999966	0.996-1.004	0.988019
	Cheese intake	Inverse variance weighted	12	0.000648538	0.00228262	1.00065	0.996-1.005	0.776318
		Weighted median	12	-0.000468083	0.00278128	0.999532	0.994-1.005	0.866349
		MR Egger	12	-0.00738398	0.00557067	0.992643	0.982-1.004	0.214485
	Water intake	Inverse variance weighted	12	7.49221e-05	0.00155657	1.00007	0.997-1.003	0.96161
		Weighted median	12	-0.000422404	0.00215989	0.999578	0.995-1.004	0.844949
		MR Egger	12	0.00331206	0.00404026	1.00332	0.995-1.011	0.431455
	Cereal intake	Inverse variance weighted	12	-0.00211698	0.00153008	0.997885	0.995-1.001	0.166489
		Weighted median	12	-0.0018038	0.00215278	0.998198	0.994-1.002	0.402091
		MR Egger	12	-0.00232908	0.0039673	0.997674	0.990-1.005	0.570173
	Dried fruit intake	Inverse variance weighted	12	-0.00319245	0.00143506	0.996813	0.994-1.000	0.0261073
		Weighted median	12	-0.00399243	0.00202984	0.996016	0.992-1.000	0.049199
		MR Egger	12	0.00165199	0.00372408	1.00165	0.994-1.009	0.666777
	Non-oily fish intake	Inverse variance weighted	12	-0.00230061	0.00145556	0.997702	0.995-1.001	0.113976
		Weighted median	12	-0.000388235	0.00206444	0.999612	0.996-1.004	0.850831
		MR Egger	12	0.0046636	0.00361213	1.00467	0.998-1.012	0.225718
	Salad / raw vegetable intake	Inverse variance weighted	12	-0.00113791	0.00144718	0.998863	0.996-1.002	0.431697
		Weighted median	12	-0.00121266	0.00189762	0.998788	0.995-1.003	0.522794
		MR Egger	12	0.0030209	0.00367042	1.00303	0.996-1.010	0.429676
	Oily fish intake	Inverse variance weighted	12	-0.00347221	0.00199349	0.996534	0.993-1.000	0.081548
		Weighted median	12	-0.00194588	0.00241129	0.998056	0.993-1.003	0.419674
		MR Egger	12	0.00549616	0.00447011	1.00551	0.997-1.014	0.247015
	Beef intake	Inverse variance weighted	12	-0.00235737	0.00146862	0.997645	0.995-1.001	0.10846
		Weighted median	12	-0.00134874	0.00210524	0.998652	0.995-1.003	0.521744
		MR Egger	12	-0.00795058	0.00381063	0.992081	0.985-1.000	0.0635093
	Fresh fruit intake	Inverse variance weighted	12	-0.0012135	0.00131495	0.998787	0.996-1.001	0.356086
		Weighted median	12	0.000526972	0.00156032	1.00053	0.997-1.004	0.735564
		MR Egger	12	0.00401821	0.00309711	1.00403	0.998-1.010	0.223622
	Green tea intake	Inverse variance weighted	11	-0.167551	0.10402	0.845733	0.690-1.037	0.107231
		Weighted median	11	-0.152725	0.141674	0.858366	0.650-1.133	0.281032
		MR Egger	11	-0.147609	0.275753	0.862769	0.503-1.481	0.605419
	Coffee intake	Inverse variance weighted	12	-0.000674819	0.00138616	0.999325	0.997-1.002	0.62638
		Weighted median	12	-0.00138914	0.0019303	0.998612	0.995-1.002	0.47174
		MR Egger	12	-0.00171979	0.00359583	0.998282	0.991-1.005	0.642739
	Pork intake	Inverse variance weighted	12	-0.000981343	0.00157454	0.999019	0.996-1.002	0.533115
		Weighted median	12	-0.00135869	0.00194911	0.998642	0.995-1.002	0.485752
		MR Egger	12	-0.00554342	0.00398936	0.994472	0.987-1.002	0.194824
	Tea intake	Inverse variance weighted	12	0.00294205	0.0018191	1.00295	0.999-1.007	0.105812
		Weighted median	12	-0.00023463	0.00257395	0.999765	0.995-1.005	0.927369
		MR Egger	12	0.0026164	0.00494489	1.00262	0.993-1.012	0.608272
	Processed meat intake	Inverse variance weighted	12	-0.00107143	0.00179827	0.998929	0.995-1.002	0.551303
		Weighted median	12	-0.00358126	0.0024794	0.996425	0.992-1.001	0.148625
		MR Egger	12	-0.00457989	0.0046656	0.995431	0.986-1.005	0.349434
	Poultry intake	Inverse variance weighted	12	-0.00129573	0.00206217	0.998705	0.995-1.003	0.529784
		Weighted median	12	-0.00147198	0.00230051	0.998529	0.994-1.003	0.522272
		MR Egger	12	0.00229182	0.00547516	1.00229	0.992-1.013	0.684367
	Salt added to food	Inverse variance weighted	12	0.00281615	0.00151349	1.00282	1.000-1.006	0.0627863
[truncated: 2 more rows]

[truncated: 8 more sheets: Table S10, Table S11, Table S12, Table S13, Table S14, Table S15, Table S16, Table S17]
